# Supplementary material for: 100 Hz ROCS microscopy correlated with fluorescence reveals cellular dynamics on different spatiotemporal scales
Source: Nat Commun. 2022 Apr 1;13:1758. doi: 10.1038/s41467-022-29091-0 (PMC8975811; doi:10.1038/s41467-022-29091-0)
Supplement: Supplementary file 36 — Source Data [file 41467_2022_29091_MOESM36_ESM.xlsx]

## Sheet: Figure 1g
								ROCSLogline	ROCSlinline	LEDLine	FluoLine
Figure 1g								36508.1	132.752	1397.61	499.263
								36931.1	162.162	1396.22	512.899
								37545.6	188.556	1397.17	513.421
								37397.3	183.68	1401.74	499.948
								37370.1	194.343	1399.3	509.676
								37722.5	214.945	1406.55	496.561
								39307.7	341.807	1408.26	507.134
								39939.2	430.469	1404.21	508.869
								39616.1	405.383	1404.34	525.247
								40516.9	492.481	1409.69	536.946
								40579.1	486.321	1407.4	525.484
								39590.9	394.289	1420.28	520.103
								37169	181.737	1416.81	522.662
								24785.6	-46.347	1409.76	546.252
								9665.02	-277.261	1407.11	552.542
								8632.25	-342.494	1396.15	567.039
								4933.25	-385.245	1382.53	564.716
								2735.32	-322.126	1386.02	567.777
								2422.02	-369.84	1393.71	557.263
								7027.37	-357.166	1409.55	573.049
								4083.36	-382.821	1415.78	579.061
								12167.9	-305.654	1417.36	574.785
								16597.6	-214.669	1414.99	587.057
								23138.2	-114.639	1419.9	606.48
								33728.9	47.2	1423.41	609.366
								23177.6	-47.001	1420.31	610.762
								28981.7	-25.164	1422.55	599.919
								27763.3	-41.215	1419.31	617.831
								32375	0.736	1419.85	626.582
								36918.9	156.78	1410.79	621.798
								38272.2	253.579	1406.76	641.597
								38504.1	282.696	1399.53	667.277
								38959.6	320.742	1408.67	654.944
								40020.5	423.408	1416.93	683.683
								40282.7	452.717	1414.76	653.711
								39777.8	396.443	1414.1	695.853
								39927.8	429.218	1410.32	694.833
								39396.1	354.653	1402.63	702.132
								38942.3	308.731	1408.89	709.686
								39209.6	335.855	1398.04	728.127
								39222.6	363.411	1398.55	757.785
								39703.3	411.23	1395.91	751.277
								39110.2	337.654	1395.42	787.484
								38653.9	294.347	1403.88	789.089
								37092.9	171.532	1407.52	785.15
								36906.2	179.264	1415.69	795.639
								35700.9	97.767	1423.1	820.916
								36400	116.209	1429.62	865.068
								38129.9	239.038	1422.84	866.684
								38829.6	298.466	1407.05	869.323
								38779.2	293.047	1401.93	876.375
								40059.3	434.136	1394.77	884.053
								40648.6	499.352	1396.09	906.16
								40358.2	473.124	1393.84	912.067
								39429.9	379.032	1386.72	913.687
								40870.2	528.482	1385.87	962.263
								40402.1	490.953	1394.07	998.158
								41123.1	582.976	1397.18	1018.75
								40779.9	525.334	1408.68	1029.02
								41256.1	590.016	1407.07	1027.58
								41092.7	559.914	1426.05	1043.63
								41433.7	607.255	1436.07	1067.03
								41367.7	596.776	1439.28	1076.12
								40952.5	536.597	1431.59	1107.33
								40767	515.224	1434.37	1157.66
								38790.6	303.028	1436.43	1171.75
								38103.8	238.175	1445.82	1210.94
								39660.1	394.983	1449.46	1227.76
								39677.6	398.299	1454.14	1246.95
								40694.1	526.18	1459.73	1270.01
								40689.8	519.391	1466.9	1345.48
								41247	597.482	1481.5	1374.38
								41585.6	635.216	1492.89	1435.23
								42258.8	748.106	1507.34	1461.66
								42381.2	773.953	1516.04	1494.59
								42035	710.412	1530.63	1525.52
								40928.8	536.866	1529.55	1552.71
								41025.9	552.748	1523.14	1587.47
								39931.4	411.709	1525.5	1651.83
								40074.3	421.783	1519.43	1692.21
								40190.5	439.67	1520.38	1747.94
								40913.2	541.064	1523.03	1829.67
								40994	551.88	1524.24	1891.88
								41082	562.678	1523.55	1934.16
								40868.4	526.862	1527.4	2020.82
								40968.5	539.507	1527.22	2077.82
								41177.6	579.994	1530.42	2171.01
								41685.8	658.772	1525.45	2269.55
								41533.2	630.818	1527.25	2336.64
								41565.2	634.037	1542.75	2441.78
								40973	561.227	1543.8	2616.12
								41440.8	638.188	1551.99	2756.27
								42212.3	757.46	1571.28	3070.03
								42211.1	750.638	1600.42	3467.21
								42427.3	779.966	1629.56	3914.49
								42523.3	793.234	1649.77	4282.55
								41808.2	683.189	1693.42	4488.22
								42013.5	723.007	1723.86	4644.64
								42368.7	810.553	1751.27	4611.29
								41493.2	724.136	1765.89	4609.04
								40788.2	646.02	1780.26	4636.61
								41586.6	673.058	1783.31	4704.74
								41161.6	573.08	1779.69	4839.89
								40418.7	465.608	1781.56	4982.38
								40410.1	471.531	1776.4	5148.38
								41509.1	626.429	1775.9	5214.62
								41146.9	565.393	1781.48	5313.42
								41794.9	668.865	1787.43	5296.82
								42260.2	744.887	1804.17	5337.22
								43272.9	954.018	1811.22	5333.05
								44406.8	1216.26	1833.16	5454.54
								45118.8	1422.9	1835.24	5495.76
								45753.6	1622.06	1840.66	5654.47
								45863	1664.54	1840.75	5645.04
								45893.7	1668.46	1833.39	5776.63
								46351.2	1837.15	1829.41	5926.71
								46576	1923.39	1830.26	5985.95
								46722.9	1989.51	1835.25	5834.81
								47020.8	2108.28	1838.97	5921.27
								47168.3	2172.24	1836.88	5927.86
								47156.9	2167.54	1839.23	6008.31
								47163.6	2174.12	1838.81	5933.51
								47349.9	2258.12	1838.01	5861.76
								47182.9	2179.88	1838.1	5848.38
								47186.7	2178.79	1833.01	5758.65
								47427.4	2286.56	1834.42	5715.76
								47372.4	2262.1	1827.65	5844.64
								47478.7	2313.6	1823.18	5822.68
								47351.2	2252.43	1829.84	5749.83
								46882.6	2054.43	1824.84	5732.25
								46676.4	1963.56	1820.79	5730.14
								46551.4	1917.78	1819.07	5736.66
								46619.5	1942.71	1822.9	5748.65
								46912.8	2063.25	1819.67	5826.61
								47237.5	2202.64	1816.09	5898.08
								47088.7	2136.11	1807.77	5931.85
								47274.9	2220.45	1795.7	6012.73
								47191.8	2183.46	1774.8	6117.97
								46835.4	2025.69	1765.44	6127.82
								46544.3	1915.02	1752.4	6200.53
								46851.4	2043.65	1748.5	6411.1
								47169.1	2177.46	1744.39	6523.22
								47228.9	2210.39	1749.41	6700.99
								47449.6	2303.9	1751.71	6743.2
								47665.9	2407.43	1750.33	6781.6
								47109	2158.36	1754.37	6724.25
								46899.8	2056.68	1742.89	6538.65
								46729.6	1995.34	1741.84	6534.26
								46726.1	1988.04	1737.54	6438.89
								47032.9	2110.39	1730.04	6385.47
								47237.4	2204.73	1719.94	6296.88
								47329.1	2245.1	1707.28	6183.53
								47256.1	2215.11	1698.45	5996.92
								47256.5	2210.97	1690.81	5783.56
								47704	2422.84	1681.31	5798.24
								48057.6	2599.09	1662.76	5655.54
								48437.4	2805.24	1656.44	5623.05
								48361.8	2761.8	1654.23	5617.47
								48158.7	2650.62	1658.86	5537.53
								48005.5	2575.45	1648.96	5436.69
								48419.1	2797.31	1654.1	5461.15
								48647.4	2931.49	1659.79	5518.66
								48862.4	3058.56	1664.43	5612.16
								49144.4	3233.58	1667.78	5749.13
								49211.9	3278.79	1672.15	6018.92
								49667.8	3582.62	1678.86	6255.74
								49959.1	3796.14	1688.96	6413.43
								50282.1	4050.52	1693.68	6383.3
								50672.2	4396.18	1696.6	6055.16
								51090	4767.49	1698.06	5663.91
								51353.1	5010.47	1689.93	5347.38
								51551.7	5206.79	1684.42	5189.86
								51363	5000.12	1673.1	5035.82
								50977.1	4631.76	1663.47	4808.25
								50511.3	4227.35	1658.21	4843.46
								50104.4	3906.49	1652.68	4762.94
								49846.2	3713.98	1646.38	4691.24
								49676.7	3585.28	1639.87	4756.59
								49491.4	3459.31	1640.31	4644.34
								49399.1	3393.2	1650.17	4640.16
								49309.6	3335.26	1666.37	4559.07
								49650.1	3567.38	1684.61	4606.12
								49935.5	3769.52	1691.06	4684.39
								49980.1	3805.16	1709.52	4683.32
								49858	3718.42	1726.13	4866.38
								49820.3	3691.05	1753.71	5075.19
								50105	3902.28	1775.83	5044.69
								50346.8	4089.61	1795.54	4956.98
								50291.8	4043.99	1799.87	4794.05
								50005.9	3824.21	1804.13	4591.89
								49902.5	3747.01	1803.04	4552.99
								49601.6	3530.99	1799.37	4590.68
								49475.3	3446.62	1799.94	4759.57
								49289.1	3325.3	1792.32	4897.69
								49199.9	3262.11	1783.67	5026.01
								48942.2	3106.05	1777.84	5171.14
								48496.2	2846.96	1766.43	5434.71
								48337.3	2754.33	1756.55	5634.32
								48410.9	2799.31	1751.57	5753.46
								48973.7	3131.82	1745.79	5811.92
								49050.4	3188.54	1735.73	5721.44
								49304.5	3359.03	1733.28	5678.21
								49431.4	3449.32	1728.67	5440.77
								49806.3	3734.66	1734.24	5249.7
								50359.8	4135.6	1730.86	4954.93
								50631.3	4333.53	1733.69	4909.92
								51050.6	4698.78	1732.76	4852.16
								51357.4	4981.27	1728.11	4909.85
								51616.6	5232.06	1723.73	4965.33
								51805.1	5429.75	1722.21	4995.13
								52168.3	5834.34	1710.39	5072.99
								52252.9	5924.61	1710.18	4987.26
								52382.1	6064.67	1704.29	4920.15
								52402.9	6086.38	1692.93	4752.65
								52595.5	6314.81	1685.25	4659.88
								52873	6667.39	1682.25	4598.19
								53165.3	7063.17	1674.73	4616.7
								53512.8	7552.56	1667.55	4849.02
								53770.5	7948.66	1664.37	5181.19
								54132	8535.05	1662.45	5483.54
								54444.6	9029.31	1657.35	5584.99
								54606.8	9292.71	1660.48	5648.05
								54698.7	9433.47	1648.48	5721.76
								54647.7	9343.93	1655.86	5703.62
								54375.2	8881.16	1667.91	5770
								54224.7	8625.9	1670.6	5816.94
								54045	8331.28	1692.81	5745.7
								54064.1	8360.26	1709.66	5540.34
								54202.9	8586.04	1725.28	5303.2
								54364.1	8857.58	1742.64	5265.7
								54577.3	9241.87	1756.69	5373.91
								54647.3	9356.33	1769.76	5369.44
								54565.3	9219.24	1776.1	5334.91
								54468.5	9057.02	1785.69	5359.79
								54242.1	8683.93	1795.94	5364.64
								54037.8	8351.72	1802.42	5420.9
								54023.2	8322.69	1804.66	5452.73
								53983.5	8254.53	1817.94	5630.66
								53930.9	8175.33	1823.08	5770.3
								53846.6	8065.06	1825.17	5811.15
								53687.2	7811.5	1827.97	5975.5
								53453.9	7479.98	1827.76	6156.39
								53266.8	7240.57	1831.21	6299.49
								53095.5	7014.25	1824.02	6375.6
								53189.5	7125.92	1824.18	6292.19
								53262.7	7206.93	1822.93	6042.75
								53180.5	7073.1	1822.36	5938.23
								53208.3	7102.62	1811.69	5800.03
								53328.8	7266.09	1802.3	5776.15
								53631.6	7700.45	1806.55	5749.77
								54075.7	8381.93	1805.13	5714.91
								54412.4	8936.52	1805.02	5716.54
								54801.7	9639.6	1799.02	5647.78
								54989	10036.3	1791.51	5638.1
								55187.9	10480.3	1787.13	5553.28
								55355.5	10824.6	1792.13	5552.52
								55291.8	10691.2	1783.33	5637.67
								55023	10124.6	1771.95	5647.01
								54555.2	9210.55	1763.58	5786.32
								54389	8898.17	1762.14	6117.94
								54377	8877.85	1760.86	6423.51
								54693.5	9457.91	1759.05	6667.13
								55204.7	10449.7	1758.81	6861.92
								55680	11394.9	1748.58	6904.97
								55999.3	12068.7	1750.01	6938.08
								56038.8	12155.3	1752.19	6746.52
								55770.9	11572.3	1762.44	6565.62
								55272.4	10531.7	1767.26	6491.44
								54640.4	9348.18	1773.71	6355.58
								53994.2	8249.12	1778.01	6319.92
								53793.3	7941.41	1784.46	6415.85
								53825.6	8005	1794.99	6586.98
								54054.2	8362.15	1801.05	6819.65
								54394	8929.42	1803.09	6813.1
								54608.1	9284.87	1812.51	6714.44
								54581.2	9221.75	1807.05	6692.24
								54491.2	9067.81	1800.25	6616.36
								54313.8	8769.87	1794.35	6591.42
								54109.4	8434.06	1775.57	6736.21
								54075.5	8380.33	1766.88	6690.1
								54191.3	8565.66	1756.62	6647.22
								54261.5	8683.4	1751.68	6589.22
								54404	8922.29	1749.65	6373.32
								54644.5	9335.7	1744.09	6132.22
								54852	9711.9	1746.11	5939.14
								55019.4	10021.8	1757.74	5871.97
								55103.5	10186.1	1769.96	5768.61
								55274.1	10515.7	1780.05	5849.1
								55355.4	10678.4	1783.52	5914.54
								55394.4	10755.6	1787.21	5933.4
								55280.1	10527.5	1789.74	5852.94
								54926.9	9847.38	1794.84	5803.7
								54493.5	9083.07	1796.94	5832.99
								54044.5	8369.49	1795.87	5817.58
								53712.7	7874.37	1797.46	5747.07
								53392.4	7421.8	1789.55	5677.66
								53005.1	6861.44	1784.5	5654.48
								52814	6591.73	1783.28	5573.29
								52935.9	6745.69	1771.8	5527.62
								53297.1	7232.79	1768.3	5510.2
								53695.5	7800.45	1765.47	5567.5
								54102.9	8426.31	1747.14	5661.09
								54163	8517.73	1744.83	5878.4
								53945	8172.34	1732.34	6008.52
								53559.6	7599.85	1718.43	6037.07
								52936.5	6747.62	1706.1	6106
								52613.5	6336	1698.52	6069.84
								52416.4	6099.88	1679.89	6034.02
								52582.1	6301.86	1672.51	6045.49
								53146.2	7018.28	1666.23	5976.12
								53614.3	7677.98	1653.34	5881.58
								54133.7	8484.52	1656.64	5836.77
								54719.3	9497.85	1655.17	5800.12
								55390.6	10801.1	1657.18	5800.35
								56291.5	12808.1	1659.44	5834.6
								57227.2	15299.1	1658.83	5912.28
								57976	17632.4	1658.43	5904.14
								58384.6	19058.4	1646.48	5937.33
								58547.3	19675	1647.46	5893.32
								58598.2	19878.4	1645.43	5746.48
								58445.1	19262.2	1638.95	5477.82
								58160.1	18273.9	1627.26	5012.96
								57878.7	17327.9	1623.65	4661.76
								57438.2	15944.5	1632.71	4383.24
								57136.3	15038.8	1624.6	4222.53
								57116.5	14930.1	1618.09	4228.63
								57338.6	15526.7	1622.1	4154.99
								57585	16260.7	1618.41	4033.4
								57901.9	17262.7	1614.9	3918.85
								58003.7	17606.3	1608.17	3838.11
								58192.5	18237.9	1615.57	3842.77
								58335.8	18743.9	1613.12	3852.88
								58674.9	20083.8	1615.29	3839.98
								58952.8	21823.3	1615.71	3839.33
								59023.6	23342.3	1618.12	3841.7
								59024.3	24272.4	1621.08	3811.85
								58998.2	24391.2	1617.18	3763.05
								58921.4	23776.1	1620.64	3709.84
								58783.1	22122.6	1622.46	3777.14
								58636.9	20294.7	1630.65	3791.14
								58266.3	18526.2	1633.97	3794.39
								57945.1	17424.2	1634.34	3898.47
								57437.7	15978.1	1633.33	3912.26
								57021.5	14926.7	1627.02	3913.7
								56858.5	14517.8	1621.49	3933.68
								56571.3	13648.7	1607.5	4011.2
								56227.5	12740.8	1599.47	4053.68
								55816.4	11709.3	1579.72	4011.96
								55576.8	11160.3	1559.88	4087.51
								55397.6	10791.4	1537.25	4014.47
								55242.4	10459.1	1515.78	3901.97
								55341.1	10653.5	1491.72	3820.33
								55735.2	11489.9	1475.79	3784.99
								56074.3	12248.6	1464.18	3780.14
								56165.2	12471.5	1459.22	3715.59
								56131	12388.4	1446.54	3743.14
								56044	12176.7	1443.65	3794.22
								55842.7	11725.6	1444.47	3780.26
								56105.4	12315.1	1457.21	3738.68
								56563.3	13421.9	1468.03	3764.42
								57043.9	14695.4	1477.38	3758.36
								57494.4	15991.3	1481.86	3658.31
								57817.8	16999.8	1485.62	3671.17
								57953.1	17469	1488.64	3810.69
								57873	17259.7	1493.47	3777.11
								57641.8	16587.1	1493.55	3757.54
								57179.2	15263.3	1496.95	3790.13
								56521.9	13479.5	1489.43	3690.35
								55949.4	12093.1	1483.91	3790.7
								55517.3	11082.4	1469.41	3862.07
								55564.2	11133	1462.68	3928.73
								55832.6	11686.9	1459.4	3921.41
								55972.8	12003.2	1443.21	4012.1
								55999.1	12066.1	1422.99	4127.22
								56060.7	12210.8	1425.16	4294.02
								56118.2	12348.2	1417.55	4438.16
								56154.3	12422	1419.66	4534.38
								55984.5	12030.8	1416.47	4706.2
								56005.8	12086.8	1409.77	4876.01
								56182.4	12523.6	1412.03	5052.31
								55983.2	12097.8	1403.57	5057.92
								55513.2	11088.4	1403.76	4803.21
								55211	10454	1406.79	4338.52
								54806.7	9662	1410.95	3799.35
								54116.5	8457.22	1416.27	3356.69
								53453.4	7451.37	1417.67	2870.82
								53353.4	7330.16	1416.52	2527.54
								53094.8	7021.28	1415.18	2379.42
								53004.8	6947.69	1419.02	2228.54
								53190.3	7121.45	1433.78	2081.39
								53337.3	7288.23	1446.74	1940.25
								54117.6	8547.15	1450.61	1823.85
								55368.1	10802.1	1466.57	1768.54
								56088.1	12303.9	1474.35	1679.34
								56484.4	13225.5	1484.14	1570.84
								56531.6	13335.1	1495.39	1568.52
								56190.6	12508.4	1500.98	1493.96
								55950	11951.4	1508.19	1426.51
								55850	11733.4	1500.46	1399.85
								56063	12206.8	1496.94	1326.92
								56072.5	12233.2	1488.13	1275.23
								56196.2	12537.1	1485.78	1218.85
								56108.4	12344.3	1473.06	1165.46
								55972.2	12027.7	1464.52	1173.65
								55664.7	11348.1	1451.46	1127.06
								55320.8	10631.3	1437.39	1112.68
								54636	9355.75	1435.41	1095.25
								53636.4	7746.83	1432.9	1019.8
								52747.4	6527.95	1429.56	1013.92
								52178.9	5854.45	1429.29	1005.6
								51813.5	5465.29	1431.84	958.995
								51703.4	5343.27	1434.88	948.627
								51623.7	5252.94	1439.8	932.243
								51921.8	5553.31	1454.66	907.968
								52276.1	5942.37	1449.96	915.203
								52703.4	6464.12	1449.22	894.173
								52469.5	6218.07	1431.74	864.186
								52081.8	5844.4	1414.35	847.571
								51670.9	5503.41	1408.89	844.255
								51421.9	5233.56	1398.26	808.397
								51740.7	5481.52	1387.01	804.479
								52158.7	5881.8	1382.53	792.648
								52382.9	6117.66	1375.8	796.065
								52945.8	6845.31	1376.61	746.15
								53414.2	7451.52	1376.01	744.196
								53896.7	8122.2	1391.13	763.233
								54084.7	8391.39	1401.01	748.211
								53885.2	8090.73	1410.59	711.005
								53697.3	7810.51	1422.64	719.672
								53549.2	7592.08	1437.81	721.631
								53395.4	7361.62	1465.96	707.601
								53606.5	7665.91	1487.3	670.254
								53536.9	7570.77	1509.38	665.283
								53572.5	7621.89	1526.25	666.292
								53775.9	7918.32	1539.85	648.395
								53954.2	8183.96	1553.57	638.072
								54199.8	8577.71	1566.21	652.857
								54309.8	8760.19	1581.96	640.924
								54205.3	8602.02	1592.91	611.75
								53986.6	8253.93	1610.03	619.594
								53898.1	8114.96	1627	600.259
								54099.6	8427.88	1647.69	618.365
								54388.5	8906.84	1673.57
								54632.9	9321.36	1693.39
								54775.2	9579.45	1699.79
								54642.2	9346.22	1692.72
								54551.9	9203.27	1688.23
								54432.4	8999.35	1687.56
								54302.7	8771.18	1683.3
								54147.7	8523.48	1688.08
								54103.4	8455	1688.25
								54198.3	8614.49	1680.56
								54357.9	8888.21	1680.81
								54604.7	9312.95	1683.54
								54648.5	9375.81	1684.27
								54644.7	9365.36	1680.21
								54606.4	9299.76	1676.54
								54810	9673.33	1667.91
								55116.5	10238.2	1652.87
								55295.7	10583.1	1647.81
								55290.6	10570.3	1652.45
								55232.3	10456	1645.6
								55324.4	10645.3	1644.79
								55540.4	11074.9	1639.87
								55731.7	11469.5	1632.51
								55864.3	11757.7	1634.15
								55931.4	11909.5	1625.86
								56114.9	12332.7	1624.12
								56356	12920.7	1628.58
								56579.7	13500.4	1627.57
								56701.1	13818	1626.31
								56711.3	13847	1622.92
								56532.5	13397.2	1622.49
								56303.5	12826.9	1613.33
								56095.5	12340.4	1595.3
								56030.4	12170.6	1591.59
								56068	12233.2	1592.25
								56164	12441.4	1593.03
								56118.3	12330.6	1592.44
								56025	12122.7	1599.16
								55973.3	12001.9	1606.61
								56069.9	12219.4	1610.81
								56207.3	12540.6	1602.03
								56424	13072.2	1594.42
								56488.3	13237.7	1581.33
								56350.8	12902.6	1569.77
								56038.1	12182.6	1548.54
								55536.1	11092.9	1550.25
								54954.8	9946.29	1550.76
								54275.2	8748.82	1553.35
								53703.6	7836.97	1570.61
								53275.6	7215.99	1576.37
								53099.9	6973.05	1591.39
								53177.7	7089.74	1599.12
								53422.3	7450.9	1616.89
								53495.1	7565.25	1629.28
								53647.7	7770.09	1641.98
								53765.9	7942.01	1650.81
								54025.7	8324.73	1656.54
								54106	8432.76	1654.39
								54150.8	8501.96	1651.16
								54088.9	8404.81	1637.92
								54101.8	8422.28	1615.1
								54208.8	8605.93	1605.07
								54275.1	8720.21	1593.9
								54362.3	8875.36	1584.88
								54450	9023.52	1574.2
								54360.5	8859.43	1573.72
								54347.8	8834.74	1573.91
								54283.4	8725.83	1575.47
								54183.6	8554.95	1579.77
								54174.8	8542.61	1573.54
								54077.1	8385.98	1581.4
								54016.7	8284.81	1584.96
								53900.7	8111.59	1581.68
								53707.2	7815.26	1576.17
								53648.1	7735.79	1566.22
								53598.2	7661.36	1579.11
								53563.8	7604.96	1596.74
								53579.4	7630.44	1607.58
								53535.7	7562.2	1626.41
								53557.2	7588.44	1641.38
								53308.3	7236.24	1652.81
								53052.2	6892.27	1664.24
								52660.9	6394.12	1686.93
								52278.4	5942.92	1692.86
								51889	5513.94	1706.65
								51416.6	5033.4	1695.83
								51104.4	4734.53	1713.42
								50748.5	4425.3	1714.83
								50642.2	4330.64	1727.78
								50510.5	4218.98	1725.46
								50398.3	4132.12	1721.64
								50215.5	4002.86	1719.95
								50057	3881.47	1711.91
								49909.2	3755.6	1716.72
								49819.3	3685.11	1725.1
								49839.6	3699.31	1720.9
								49848.7	3706.53	1713.63
								50010.9	3826.36	1713.75
								50242	4003.67	1710.17
								50503.2	4216.64	1704.68
								50963	4627.75	1698.63
								51432.2	5064.43	1703.47
								51602.2	5219.23	1705.25
								51818.7	5441.02	1703.12
								51996	5635.61	1702.05
								52083.6	5733.37	1701.89
								52249.8	5917.53	1703.03
								52341.7	6017.1	1702.75
								52348.7	6023.56	1706.82
								52412	6095.98	1704.07
								52505.6	6204.77	1707.01
								52756.8	6514.76	1707.74
								53042.9	6886.5	1711.69
								53384.6	7353.23	1710.98
								53588.6	7648.66	1713.74
								53626	7701.58	1706.17
								53519.9	7548.06	1697.67
								53201.1	7109.34	1700.24
								52945	6759.41	1703.36
								52686.3	6433.98	1700.1
								52539.7	6252.16	1701.27
								52326.2	5998.29	1704.91
								52127	5771.35	1705.61
								51890.9	5516.77	1701.02
								51867.2	5490.64	1700.68
								51876.4	5500.53	1703.93
								51964.9	5596.01	1703.02
								51845.7	5469.4	1706.98
								51557.1	5175.48	1702.27
								51096.1	4731.48	1704.64
								50757.2	4432.29	1698.75
								50186.8	3964.38	1695.22
								49759.2	3646.86	1692.56
								49259.4	3303.2	1693.53
								48815.8	3028.38	1693.83
								48781.5	3002.29	1686.75
								48595.8	2891.26	1683.28
								48573.2	2880.73	1667.82
								48467.8	2819.75	1671.4
								48316.6	2735.12	1665.16
								48245.9	2696.85	1658.36
								48312.5	2734.97	1651.98
								48165.9	2653.88	1650.23
								48085.8	2611.65	1651.58
								48174.1	2658.78	1644.44
								48351.3	2754.89	1645.73
								48676.3	2941.77	1653.63
								48905.7	3079.67	1647.49
								48687.5	2945.57	1644.61
								48669.5	2935.06	1641.99
								48645.6	2920.99	1647.01
								48780.2	3002.22	1645.43
								49174.9	3245.47	1640.49
								49356.1	3365.44	1638.62
								49328	3345.55	1633.1
								49142.4	3225.15	1635.67
								49177.6	3246.31	1631.67
								49360.4	3366.74	1636.7
								49604.9	3536.75	1637.7
								49754.8	3639.37	1640.23
								49893	3738.49	1643.41
								50058.7	3864.55	1647.4
								50375.5	4115.1	1651.46
								50950.2	4604.99	1650.97
								51317.7	4936.37	1661.73
								51749.9	5369.07	1666.85
								52214.4	5871.43	1672.78
								52518	6224.43	1678.11
								52835.2	6615.06	1674.93
								53018	6849.81	1675.85
								52848.6	6630.1	1676.2
								52710.4	6459.55	1665.2
								52615.8	6337.31	1655.89
								52530.7	6235.28	1649.21
								52729	6478.02	1641.42
								52938.8	6747.22	1627.2
								52875.4	6680.54	1614.29
								52824.9	6628.16	1589.38
								52922.7	6751.33	1577.39
								53166.9	7060.78	1573.36
								53451.4	7449.21	1550.07
								53657.5	7753.9	1545.05
								53788.1	7940.41	1528.68
								53790.3	7939.01	1516.4
								53703.3	7812.3	1500.08
								53635.1	7726.98	1489.31
								53491	7541.06	1474.95
								53342.2	7334.81	1464.9
								53482.2	7506.48	1465.34
								53760.3	7892.62	1458.58
								54073.1	8381.23	1449.92
								54320.4	8820.26	1436.38
								54227.3	8716.99	1427.96
								54027.8	8404.3	1421.02
								53815.6	8022.6	1410
								53802.2	7962.94	1405.41
								53942.2	8182.94	1395.94
								54093.8	8436.18	1394.31
								54027.9	8340.94	1389.51
								53834.3	8037.23	1389.39
								53575.5	7646.64	1387.75
								53205.6	7137.61	1371.79
								52959.4	6808.95	1368.58
								52830.8	6646.84	1367.95
								52770.8	6555.18	1360.3
								52711.6	6472.48	1351.05
								52532.6	6249.93	1348.89
								52409.2	6104.12	1338.08
								52169.9	5828.77	1339.33
								51876.9	5508.49	1344.34
								51531.3	5153.04	1349.73
								51281.4	4915.45	1360.86
								50823.3	4493.42	1368.84
								50396.8	4136.36	1369.01
								49974.1	3806.77	1377.66
								49456.5	3434.18	1384.87
								49023.5	3152.89	1403.17
								48781	3003.25	1422.32
								48427.7	2800.87	1416.41
								48366.1	2763.14	1414.31
								48454.9	2813	1392.99
								48281.7	2722.36	1376.38
								48300.4	2735.36	1377.8
								48375.1	2777.76	1390.04
								48210.7	2693.93	1403.98
								47990.5	2568.38	1418.01
								47775.2	2457.67	1418.55
								47720.2	2428.78	1410.15
								47638.1	2385.01	1401.31
								47665.9	2400.61	1402.61
								47824.1	2476.74	1396.35
								47980.5	2558.43	1393.19
								48347.8	2754.04	1369.92
								48919.4	3098.34	1366.57
								49518.3	3499.72	1354.81
								50309.3	4090.33	1341.4
								50941.4	4624.94	1330.51
								51142.3	4806.82	1316.32
								51188.4	4836.15	1313.33
								51136.2	4770.27	1306.44
								51110	4751.58	1306.56
								50958.3	4620.47	1311.12
								51029.8	4698.66	1312.25
								51197.2	4855.52	1319.84
								51504.2	5153.52	1333.52
								51858.7	5500.73	1333.47
								51978.8	5617.67	1351.38
								51923.1	5553.57	1353.34
								51829.3	5451.81	1350.23
								51428.8	5047.93	1355.65
								51121.8	4765.26	1351.36
								50791.7	4466.84	1344.86
								50506.7	4219.21	1353.73
								50260.7	4019.7	1348.42
								50005.5	3824.11	1355.09
								49984	3805.99	1349.86
								49967.5	3793.38	1350.53
								50044.5	3852.3	1356.15
								50076.7	3875.99	1362.07
								50000.9	3820.95	1364.92
								49992.1	3816.58	1373.44
								49669.9	3585.65	1382.75
								49413.2	3416.04	1376.98
								49300.6	3333.51	1375.71
								48896.6	3077.72	1375.32
								48686.7	2948.42	1371.39
								48399.7	2782.75	1358.04
								48201.6	2676.42	1357.27
								47826	2479.45	1355.88
								47436.4	2293.38	1358.81
								47036.1	2111.46	1348.56
								46359.3	1840.2	1357.76
								45766.6	1623.88	1372.81
								45675	1591.77	1376.88
								45525.1	1544.92	1377.61
								45379.5	1493.49	1371.07
								45266.8	1460.21	1378.08
								44756	1308.15	1375.92
								44737.8	1303.94	1373.81
								44403.6	1213.3	1379.63
								43909.2	1091.44	1381.19
								43544.1	1002.41	1383.77
								43063.5	905.174	1383.96
								42722.4	831.951	1390.03
								42426.7	786.724	1382.38
								42604.6	820.331	1381.85
								42513.3	793.255	1382.25
								42427	771.984	1381.93
								42191.6	732.762	1380.11
								42225.1	739.664	1374.63
								41679.3	643.903	1366.38
								41743.4	658.759	1366.71
								41077.2	555.771	1370.45
								40992.4	539.631	1378.89
								41392.7	602.29	1393.29
								41589.1	630.204	1389.32
								41410.1	613.648	1382.11
								41293	595.699	1388.95
								41283.8	587.559	1383.48
								41417.1	607.089	1376.52
								41303.2	586.637	1380.93
								41124.5	566.38	1381.51
								40763.1	511.394	1377.23
								41116.5	559.251	1376.78
								41124.2	560.63	1379.8
								40892.1	529.187	1373.4
								41288.3	586.989	1383.2
								41481.2	616.055	1383.19
								41180.3	567.482	1383.65
								41427.8	610.318	1382.74
								41023.2	548.094	1389.62
								41068	557.627	1380.89
								40858	523.869	1383.89
								40774.4	512.052	1381.58
								40604.5	489.793	1373.76
								39838.6	403.423	1365.77
								40351.1	456.207	1372.38
								40439.7	469.88	1366.92
								40508.7	482.761	1369.96
								39817.9	396.919	1369.21
								39795.2	409.453	1365.11
								38341.9	249.379	1368.55
								37998.6	219.812
								37795.9	206.979
								36827.6	136.086
								36996.3	140.789
								36857.6	133.079
								36251.5	99.452
								35980	96.888
								35309.7	61.744
								35982.6	90.275
								36137.9	91.156
								36652.2	128.036
								36913.2	139.962
								37101.4	161.895
								37417.8	188.952
								37552.2	189.278
								37015.8	144.97
								36790.4	131.206
								35565.9	66.84
								34773.3	32.842
								31415.3	-52.013
								29320.9	-88.773
								22991.3	-139.872
								21149.8	-178.105
								10563.4	-250.575
								14227.5	-221.594
								27394.7	-77.15
								27686	-47.661
								34241.4	9.138
								33085	-29.742
								34711.5	42.026
								34507.7	34.095
								34562.6	31.986
								35705.8	75.814
								36560.3	118.1
								36698.3	128.857
								35973.7	87.066
								36643.2	126.596
								35974.8	81.533
								36806.8	132.832
								36085.9	89.44
								36552.6	121.109
								37682.6	199.791
								37466.8	210.404
								38146.9	249.427
								38682.7	282.282
								38795.1	285.704
								37752.6	198.169
								36867.9	137.962
								36656.1	126.505
								36746.5	139.733
								36260.2	102.001
								35844.4	77.073
								34913.3	33.642
								34465.3	18.795
								35295.4	75.635
								37324.2	179.786
								36686.2	135.191
								37663.9	205.476
								37417.5	177.955
								37381.8	174.256
								37107.1	165.819
								37659.1	201.116
								38021.1	231.197
								37179	165.215
								37171.4	166.273
								36960.7	149.03
								35958.9	85.065
								35438.2	61.606
								36346.2	107.106
								37140.9	168.628
								36910.8	165.289
								35984.8	94.669
								35889.2	92.538
								34939	74.315
								29936.9	13.258
								33137.6	80.558
								36432	137.208
								36417.7	143.494
								36527.2	134.582
								38027.9	231.474
								37551.9	183.245
								37546.4	184.002
								36909.4	136.241
								37333.9	186.377
								37970.2	222.565
								36729.8	181.658
								38210.6	245.116
								37549.1	192.714
								37460.7	178.749
								38206.3	232.619
								38195.2	236.399
								39084.2	320.392
								39499.1	359.268
								39390.8	357.54
								38821	293.305
								38514.7	265.196
								38822.4	293.734
								38471.7	263.863
								37963	221.37
								37732.4	224.08
								38219.8	239.208
								37139.8	162.895
								37212.5	164.765
								36590.6	121.118
								36930.2	143.487
								36541.1	122.269
								37137.1	164.208
								36877.2	153.016
								36743	147.109
								36979.1	177.75
								38057.9	226.83
								37023.4	149.913
								36882.6	138.837
								37568.9	185.122
								38646.7	279.6
								38129.4	229.771
								37669.2	204.856
								38235.3	248.887
								38929.2	301.695
								39330.6	341.064

## Sheet: Figure 2b
							Line10Hz	Line100Hz	lineDifferences
							1525.13	1562.43	60.634
							1509.59	1434.54	5.783
Figure 1i, now Figure 2b							1536.81	1366.54	0
							1561.21	1300.69	0
							1596.4	1313.27	0
							1613.1	1350.98	0
							1629.85	1257.54	0
							1609.67	1286.03	0
							1641.59	1313.14	0
							1683.31	1360.05	0
							1703.62	1365.64	0
							1738.39	1372.14	0
							1762.86	1365.59	0
							1831.56	1468.83	0.005
							1942.2	1732.14	0.987
							2078.61	1903.93	0.941
							2172.77	2041.83	1.967
							2236.93	2130.63	39.68
							2286.77	2148.07	13.455
							2329.47	2369.74	56.976
							2403.17	2517.78	126.014
							2464.88	2815.88	351.144
							2405.44	2889.86	484.414
							2294.17	2844.55	551.514
							2097.23	2552.51	455.553
							1958.26	2213.29	256.216
							1896.3	1918.59	77.034
							1970.48	1815.26	3.956
							2070.01	1800.13	0
							2141.47	1882.89	0
							2141.52	1880.08	0
							2078.97	1833.13	0
							2063.6	1799.28	2.096
							2121.64	1854.34	0.913
							2246.13	1887.87	0
							2405.28	1929.26	0
							2531.22	2043.89	0
							2601.69	2135.94	0
							2586.69	2075.65	0
							2532.76	2083.25	0
							2459.27	2063.28	0
							2449.97	2154.31	0
							2531.02	2205.99	0
							2687.83	2366.06	0
							2803.26	2464.34	0
							2805.2	2379.41	0
							2647.3	2212.02	0
							2453.65	2009.9	0
							2276.75	1894.34	0
							2174.73	1823.52	0
							2138.4	1794.74	0
							2183.81	1862.18	0
							2216.71	1934.01	0.007
							2290.13	2230.11	4.643
							2356.03	2357.36	36.21
							2393.05	2536.97	154.239
							2494.03	2579.63	85.767
							2587.72	2564.32	24.997
							2692.39	2611.73	23.638
							2808.18	2858.66	89.022
							2830.36	2991.33	167.314
							2838.18	3097.79	259.618
							2765.67	2974.98	209.303
							2658.05	2852.75	194.706
							2571.61	2680.65	117.09
							2510.58	2639.58	132.367
							2505.76	2634.08	139.246
							2448.82	2566.85	134.281
							2385.79	2365.39	33.756
							2270.83	2234.09	22.413
							2148.3	1992.29	12.712
							2103.24	1982.27	0.493
							2114	2070.92	5.354
							2124.55	2205.95	103.549
							2140.3	2239.35	100.58
							2164.56	2290.75	126.195
							2245.23	2372.1	144.184
							2333.34	2373.21	78.447
							2438.89	2513.07	95.304
							2500.74	2556.36	72.868
							2522.18	2481.51	28.833
							2505.42	2470.65	10.017
							2494.47	2564.04	72.233
							2478.11	2614.1	136.117
							2505.64	2665.64	159.991
							2572	2684.32	132.959
							2648.66	2692.29	104.708
							2750.78	2729.18	52.723
							2822.82	2893.42	84.689
							2862.84	2935.93	91.067
							2884.63	3071.61	190.435
							2905.02	3131.14	251.172
							2889.27	3117.2	232.162
							2901.25	3034.1	179.752
							2950.94	3051.59	110.704
							2966.43	3037.24	77.516
							2953.4	3005.18	77.244
							2863.04	2992.95	132.868
							2708.11	2810.58	118.385
							2534.67	2710	181.053
							2444.19	2582.85	140.291
							2415.71	2549.54	139.268
							2354.54	2509.26	165.118
							2243.7	2507.83	265.132
							2077.74	2358.5	280.755
							1957.88	2127.19	170.58
							1908.4	1927.04	102.468
							1974.1	1805.94	50.68
							2093.29	1903.12	40.673
							2122.57	1892.48	28.684
							2128.33	1983.62	45.719
							2155.12	2073.93	66.121
							2176.11	2134.74	83.163
							2251.76	2135.56	51.132
							2398.83	2317.07	44.061
							2585.27	2564.44	50.571
							2826.51	2839.41	85.211
							3105.63	3102.83	53.842
							3412.46	3402.66	40.112
							3694.62	3612.46	24.613
							3933.55	3831.8	16.698
							4070.45	4110.12	59.281
							4141.36	4104.4	51.851
							4118.5	4047.65	42.511
							4002.82	3900.09	24.924
							3830.39	3609.66	1.902
							3606.91	3473.42	1.77
							3463.74	3363.44	13.402
							3343.86	3337.34	29.014
							3285.82	3279.17	37.876
							3324.57	3168.19	2.493
							3421.89	3021.24	0
							3425.06	2911.34	0
							3338.69	2863.36	0
							3186.97	2762.65	0
							3043.14	2726.78	0
							2961.36	2729.89	5.63
							2885.41	2724.21	3.268
							2841.47	2677.37	9.093
							2792.13	2599.04	3.322
							2825.82	2661.07	19.956
							2940.33	2915.04	105.22
							3066.32	3029.08	38.068
							3137.99	3114.24	44.427
							3058.18	3043.99	48.266
							2899.94	2867.89	20.963
							2675.96	2741.55	72.704
							2493.2	2614.45	121.644
							2408.57	2614.46	206.143
							2392.74	2579.27	192.031
							2421.32	2593.45	182.634
							2445.96	2619.25	177.061
							2422.02	2562.49	140.472
							2325.67	2452.83	127.74
							2199.57	2425.29	225.714
							2102.25	2305.64	203.434
							2108.83	2249.86	144.673
							2207.49	2252.59	72.61
							2328.23	2316.97	36.985
							2355.23	2228.4	10.684
							2315.08	2173.95	9.895
							2283.92	2143.9	8.311
							2316.02	2165.26	8.688
							2427.39	2348.27	59.111
							2585.87	2471.33	20.764
							2660.52	2717.13	83.965
							2731.48	2869.1	151.614
							2706.9	2908.9	216.053
							2682.22	3000.57	318.71
							2685.92	3106.77	420.854
							2674.05	3135.36	461.311
							2682.04	3024.13	342.097
							2663.43	2976.43	312.994
							2655.81	2895.32	239.517
							2684.68	2875.24	196.9
							2726.89	2831.79	115.826
							2794.36	2940.62	151.517
							2773.54	2933.46	163.551
							2678.06	2832.59	158.084
							2521.74	2564.04	75.002
							2396.09	2433.82	60.699
							2308.62	2374.37	74.221
							2257.3	2364.17	107.254
							2236.43	2417.11	180.678
							2257.61	2440.87	183.321
							2305.88	2366.68	82.011
							2366.12	2278.4	20.44
							2399.68	2235.72	0.3
							2420.85	2243.64	0
							2403.26	2285.66	14.323
							2362.85	2361.16	57.194
							2364.74	2427.33	87.498
							2414.37	2602.11	187.745
							2484.12	2853.17	369.05
							2549.12	3147.88	598.764
							2621.79	3379.55	757.757
							2654.96	3455.48	800.52
							2649.11	3415.63	766.52
							2620.7	3311.73	691.028
							2637.1	3178.67	541.57
							2741.94	3309.7	567.756
							2882.11	3487.46	605.341
							2995.84	3585.06	589.223
							2978.01	3565.42	587.404
							2889.87	3428.32	538.455
							2797.1	3195.61	398.602
							2790.16	2936.5	171.393
							2868.65	2759.51	35.135
							2930.96	2753.58	0.995
							2942.33	2715.64	0
							2975.56	2718.21	0
							3066.56	2738.58	0
							3260.13	2930.96	0
							3518.24	3174.75	0
							3689.9	3409.18	0
							3733.53	3514.06	3.366
							3669.37	3406.82	0.855
							3637.79	3345.68	0
							3691.07	3388.53	0
							3797.43	3576.35	0
							3803.34	3545.2	0
							3654.2	3458.04	0
							3370.39	3049.38	0
							3086.44	2844.55	0
							2882.07	2725.1	0
							2760.4	2689.59	2.01
							2699.26	2683.36	14.942
							2674.03	2646.93	23.73
							2681.08	2601.05	26.775
							2755.94	2657.8	4.395
							2912.95	2816.27	7.376
							3129.77	3068.03	22.067
							3372.37	3365.6	42.856
							3626.98	3595.66	37.813
							3813.78	3709.55	1.216
							3961.45	3990.49	67.024
							4085.81	4132.09	105.066
							4155.68	4292.44	172.663
							4221.35	4471.12	249.775
							4296.15	4658.82	362.666
							4285.98	4674.8	388.819
							4147.22	4596.31	449.094
							3915.38	4291.15	375.77
							3684.08	3965.22	281.143
							3498.24	3746.99	248.751
							3433.18	3545.86	115.461
							3432.66	3550.81	121.497
							3421.72	3427.91	31.92
							3326.75	3333.17	50.193
							3176.23	3276.82	117.379
							3021.02	3104.74	106.828
							2930.65	2929.57	26.263
							2874.98	2786.27	9.843
							2803.51	2683.9	1.528
							2770.63	2658.3	7.472
							2706.58	2533.6	6.01
							2645.33	2463.34	0
							2614.09	2403.55	0
							2527.72	2335.66	0
							2365.18	2229.08	6.298
							2117.59	2095.05	26.571
							1885.54	1758.26	5.955
							1739.07	1574.01	0
							1703.29	1485.1	0
							1773.68	1583.68	0
							1871.32	1718.01	0
							1926.54	1761.74	0.593
							1919.61	1808.1	3.561
							1825.59	1756.68	8.53
							1684.16	1556.33	5.39
							1598.94	1461.34	5.743
							1558.03	1364.23	0
							1600.61	1433.17	0.064
							1667.34	1564.34	0.963
							1677.53	1548.71	0.007
							1624.66	1507.56	1.97
							1514.58	1456.89	2.165
							1404.52	1383.86	11.33
							1334.14	1262.31	4.307
							1296.59	1281.13	23.621
							1234.03	1211.27	36.211
							1163.28	1061.69	6.795
							1113.51	1083.38	25.106
							1120.43	1058.84	15.353
							1164.48	1091.84	2.533
							1217.86	1179.82	6.245
							1276.93	1278.36	33.395
							1330.59	1332.49	32.891
							1371.33	1400.9	57.556
							1466.61	1531.27	71.111
							1593.92	1633.54	51.006
							1744.35	1810.36	72.181
							1929.87	1949.37	31.95
							2121.31	2158.42	40.592
							2289.93	2351.59	64.524
							2433.15	2532.59	99.438

## Sheet: Figure 3e
Figure 2f, now Figure 3e						Single Filo	Cell crossSec
						170	407.84
						174	405.157
						174	404.777
						172	403.82
						172	400.378
						172	403.903
						172	403.988
						173	402.583
						171	404.905
						170	403.347
						175	405.428
						172	410.56
						173	402.397
						170	403.935
						171	403.172
						169	404.5
						172	400.273
						171	401.792
						172	403.912
						175	408.075
						174	405.178
						175	403.477
						173	405.743
						174	403.165
						174	401.092
						173	405.015
						172	403.34
						175	405.117
						175	403.535
						168	399.043
						174	403.33
						171	404.115
						171	403.75
						172	407.453
						176	405.018
						174	404.758
						172	404.162
						174	401.435
						173	400.088
						173	396.132
						174	400.692
						170	400.61
						170	397.853
						172	398.705
						172	397.057
						172	398.012
						174	396.13
						171	401.403
						171	401.26
						173	401.983
						169	403.507
						168	398.297
						172	395.618
						171	397.985
						169	400.613
						171	398.535
						174	403.085
						170	398.655
						171	399.037
						169	397.855
						173	397.718
						169	400.507
						171	397.277
						173	398.445
						173	398.292
						169	396.498
						170	395.652
						171	400.602
						168	400.088
						169	398.197
						169	397.208
						172	398.163
						172	399.832
						171	399.098
						171	401.187
						169	397.225
						172	398.598
						171	398.89
						167	399.858
						171	397.74
						169	399.67
						173	399.57
						170	402.142
						169	400.733
						171	399.555
						169	404.412
						171	398.405
						168	398.935
						170	396.405
						168	397.128
						169	399.167
						171	401.243
						171	404.828
						167	401.11
						173	400.222
						170	400.083
						172	405.03
						171	400.903
						170	397.222
						169	398.982
						172	398.863
						169	403.972
						170	400.11
						170	403.497
						174	403.11
						168	402.267
						172	399.665
						171	404.443
						172	400.473
						171	398.04
						172	399.847
						173	401.36
						171	402.433
						172	401.178
						169	402.812
						176	399.17
						172	402.605
						173	396.988
						171	404.348
						172	403.052
						172	401.515
						171	403.232
						171	400.387
						170	398.657
						171	400.443
						173	401.063
						169	401.752
						171	404.22
						169	401.922
						169	400.302
						169	401.018
						172	399.193
						171	400.26
						169	396.962
						172	399.963
						168	405.853
						171	398.765
						171	400.582
						169	398.913
						174	404.427
						174	401.515
						172	401.797
						173	400.42
						171	399.622
						171	395.833
						172	393.63
						172	393.965
						169	397.332
						170	399.283
						170	400.383
						170	405.997
						173	402.762
						165	401.888
						173	401.433
						171	404.53
						173	400.023
						173	398.727
						173	401.248
						169	397.837
						169	402.323
						171	401.527
						172	402.782
						170	404.848
						172	406.032
						175	401.01
						170	407.17
						170	405.138
						168	403.81
						168	408.437
						169	403.728
						169	407.938
						173	406.24
						174	409.177
						168	407.893
						169	405.935
						172	406.45
						170	407.167
						171	402.875
						168	403.468
						172	402.625
						171	406.055
						168	406.765
						169	405.627
						175	405.925
						171	401.502
						171	408.005
						168	408.51
						167	405.122
						172	404.715
						169	400.8
						166	403.94
						172	401.19
						174	405.417
						167	405.757
						172	402.007
						168	401.563
						168	402.013
						172	404.647
						170	405.928
						170	404.208
						171	403.422
						170	410.128
						170	404.233
						169	402.457
						170	402.168
						169	405.748
						168	402.628
						173	404.317
						172	402.913
						171	401.085
						169	401.477
						170	403.818
						169	402.047
						169	400.65
						170	403.252
						167	403.298
						169	403.145
						169	402.76
						169	400.935
						169	405.732
						171	408.788
						169	407.315
						171	405.09
						171	403.347
						166	404.508
						170	403.3
						170	403.078
						168	403.757
						170	400.842
						165	403.935
						170	401.088
						171	401.632
						170	401.202
						169	402.068
						170	402.867
						164	401.983
						166	401.547
						170	407.872
						165	405.192
						166	403.598
						164	407.683
						169	405.725
						166	406.5
						169	407.155
						170	407.308
						168	410.237
						168	405.14
						169	403.907
						170	402.792
						170	404.067
						171	404.288
						168	398.62
						166	407.375
						167	405.063
						169	405.8
						170	404.205
						167	397.693
						170	403.56
						172	404.518
						169	409.98
						171	404.065
						171	403.993
						172	403.412
						168	405.328
						170	401.815
						167	404.795
						169	403.595
						170	404.092
						171	400.855
						172	403.298
						173	402.455
						167	404.64
						166	407.042
						171	404.145
						169	405.07
						170	402.015
						170	408.73
						170	404.69
						167	405.048
						171	401.885
						169	401.703
						171	404.507
						168	404.837
						166	401.032
						167	405.25
						170	400.285
						165	403.387
						165	402.148
						167	404.54
						173	404.822
						170	402.195
						169	408.75
						166	407.502
						166	411.222
						168	407.037
						168	406.247
						166	403.018
						170	407.73
						166	405.627
						167	403.592
						168	408.197
						168	406.675
						167	405.698
						172	407.032
						167	409.832
						171	406.597
						167	407.048
						167	408.342
						168	407.573
						170	407.542
						171	407.275
						168	408.682
						165	406.88
						168	406.435
						166	402.605
						169	408.833
						169	407.608
						170	406.85
						170	405.172
						166	406.887
						167	402.805
						170	402.495
						168	406.657
						165	406.85
						168	407.42
						170	406.297
						168	403.653
						165	400.598
						167	405.187
						164	405.945
						165	407.523
						166	406.013
						171	402.277
						166	405.993
						167	404.367
						168	405.048
						166	403.125
						165	403.992
						166	405.535
						165	403.615
						168	403.928
						168	404.653
						170	402.302
						169	399.408
						164	405.818
						168	403.135
						170	407.363
						169	403.61
						167	403.73
						165	406.148
						166	404.158
						169	407.102
						168	404.647
						167	403.567
						170	407.082
						168	402.372
						166	407.468
						164	404.555
						170	406.43
						169	410.112
						168	411.9
						168	406.64
						167	409.778
						167	409.245
						169	407.822
						168	410.178
						167	407.433
						167	408.203
						167	411.623
						166	413.018
						165	410.997
						171	404.863
						170	406.643
						169	408.06
						166	409.548
						167	401.815
						165	404.46
						168	403.53
						167	405.205
						163	405.763
						169	404.503
						167	401.417
						170	403.132
						173	409.23
						167	398.5
						167	399.578
						171	402.678
						171	400.085
						170	400.657
						172	402.45
						167	406.51
						166	404.727
						166	407.243
						171	406.438
						169	404.473
						168	400.038
						170	400.69
						168	400.667
						168	402.127
						165	399.8
						169	397.013
						169	399.332
						170	397.53
						171	402.007
						172	404.715
						170	402.133
						168	402.952
						171	402.65
						169	405.39
						171	404.743
						174	402.095
						172	401.818
						173	406.868
						169	403.698
						170	401.888
						174	403.657
						167	403.425
						175	405.242
						169	407.792
						172	402.953
						171	403.887
						172	405.723
						173	404.715
						171	404.498
						169	406.242
						169	409.66
						164	400.683
						168	404.538
						171	402.015
						171	403.188
						171	405.53
						170	409.122
						171	405.41
						170	405.442
						172	403.313
						171	410.848
						171	409.482
						173	404.783
						169	404.385
						170	407.682
						167	401.6
						167	404.727
						170	401.915
						171	405.368
						168	404.092
						170	403.677
						170	406.137
						169	408.583
						173	413.467
						171	409.587
						171	407.21
						172	410.025
						170	406.133
						170	412.142
						170	411.755
						169	407.8
						173	410.632
						171	407.267
						171	410.113
						169	408.193
						173	408.97
						171	405.502
						170	409.18
						168	410.295
						169	407.223
						172	409.435
						171	413.017
						170	406.758
						169	408.198
						172	406.152
						171	408.073
						169	405.072
						171	412.445
						172	408.392
						170	407.995
						174	404.348
						173	407.433
						172	404.418
						170	405.252
						170	405.808
						175	406.455
						170	410.927
						176	407.562
						170	405.145
						173	401.112
						173	399.75
						170	405.615
						173	400.572
						169	399.793
						172	404.767
						172	403.135
						171	403.468
						171	407.247
						173	404.537
						167	405.103
						171	399.255
						167	404.618
						172	403.915
						172	403.217
						170	409.832
						172	405.85
						170	408.722
						168	407.66
						172	406.363
						171	407.585
						168	408.485
						173	409.23
						168	410.327
						167	410.803
						172	409.462
						171	407.575
						170	410.3
						169	409.237
						170	411.707
						170	410.252
						170	405.388
						172	414.547
						171	411.222
						167	411.873
						173	411.92
						172	404.163
						170	406.547
						168	409.188
						172	405.362
						169	406.555
						169	408.167
						167	409.945
						167	410.773
						169	407.038
						171	410.628
						172	407.448
						171	411.26
						169	413.912
						170	408.787
						172	412.018
						172	411.12
						172	412.435
						171	414.325
						167	412.343
						169	410.312
						169	412.912
						172	410.06
						169	414.685
						168	411.733
						170	409.807
						169	414.428
						170	416.355
						171	413.395
						170	412.378
						169	415.328
						171	409.647
						172	411.843
						174	407.68
						171	407.362
						175	409.618
						171	404.967
						168	405.723
						170	407.927
						167	408.967
						174	404.205
						172	410.968
						170	408.362
						168	414.273
						171	411.317
						168	409.347
						169	411.717
						174	411.877
						174	410.305
						172	413.182
						172	411.58
						169	411.05
						174	411.265
						174	408.528
						171	411.937
						172	413.952
						169	411.278
						171	413.16
						170	413.838
						167	415.947
						169	414.145
						168	411.183
						172	410.453
						168	413.573
						170	410.768
						173	407.142
						169	414.713
						172	408.868
						171	415.002
						171	410.812
						169	414.092
						172	413.512
						169	409.957
						171	415.68
						169	411.907
						169	414.008
						173	414.113
						168	411.365
						169	410.627
						170	410.502
						168	415.475
						169	417.555
						171	417.693
						168	414.627
						169	416.937
						169	417.687
						169	415.017
						171	413.518
						171	410.15
						170	411.115
						170	410.7
						166	414.883
						169	414.462
						169	415.418
						170	414.893
						167	410.408
						167	416.842
						166	410.805
						167	414.358
						168	413.25
						168	408.358
						165	408.598
						166	409.815
						166	405.23
						170	409.4
						168	412.76
						168	409.507
						170	410.447
						169	406.13
						171	404.823
						170	405.118
						169	402.405
						171	407.033
						168	405.375
						171	404.047
						168	405.138
						172	405.063
						170	406.602
						170	407.368
						168	409.367
						171	409.028
						169	406.875
						169	410.912
						170	409.745
						169	410.512
						168	407.533
						170	407.947
						169	410.635
						169	406.953
						172	407.885
						171	408.525
						175	411.652
						169	412.247
						169	412.36
						172	405.44
						173	406.188
						175	401.085
						170	400.952
						172	403.29
						172	403.735
						171	408.115
						173	404.315
						169	404.823
						172	409.828
						170	410.715
						169	407.083
						169	409.273
						173	411.685
						169	409.178
						173	407.55
						170	410.745
						172	408.692
						171	411.59
						171	406.853
						172	407.565
						172	405.785
						170	410.473
						168	403.798
						171	407.732
						170	408.983
						170	406.82
						167	411.827
						169	412.435
						167	412.632
						170	416.613
						172	414.21
						171	413.717
						169	412.41
						170	414.642
						173	413.677
						171	410.933
						170	410.465
						172	412.387
						171	414.303
						170	411.095
						170	410.918
						170	408.927
						168	410.873
						171	409.272
						172	408.713
						168	409.187
						172	409.36
						171	406.13
						167	407.263
						167	408.772
						172	411.702
						170	409.627
						168	411.403
						170	411.533
						169	414.222
						167	408.117
						167	409.198
						171	411.543
						164	413.015
						167	410.872
						170	409.263
						172	409.785
						173	413.587
						172	412.35
						169	413.342
						174	410.038
						171	407.522
						170	408.74
						173	406.76
						171	410.262
						171	410.068
						172	409.835
						173	412.075
						168	408.94
						171	411.065
						171	405.987
						170	404.683
						171	405.757
						171	408.012
						170	409.14
						171	411.327
						174	407.423
						174	406.527
						170	401.412
						170	407.982
						168	411.388
						173	412.03
						169	406.65
						173	406.987
						171	405.967
						169	405.785
						171	410.252
						171	409.923
						170	407.357
						171	405.585
						170	408.757
						169	407.255
						166	408.447
						171	411.215
						174	404.635
						172	404.952
						170	406.285
						171	405.628
						170	406.78
						173	403.675
						169	405.005
						171	405.893
						172	405.57
						170	408.148
						170	416.387
						170	412.848
						169	411.055
						172	407.53
						171	407.49
						169	410.008
						169	409.278
						173	408.418
						173	411.29
						173	406.408
						169	410.91
						171	410.26
						173	405.588
						170	406.123
						167	407.77
						173	404.443
						170	407.708
						171	405.543
						172	405.56
						170	407.937
						172	407.547
						172	408.387
						170	411.457
						171	404.335
						169	404.408
						168	402.97
						169	400.742
						171	405.76
						168	402.208
						171	406.733
						171	406.567
						171	407.013
						173	410.267
						169	405.683
						172	403.033
						168	403.88
						169	402.247
						174	400.462
						169	397.173
						170	398.688
						171	402.175
						171	405.482
						169	402.992
						170	403.507
						172	402.56
						171	403.217
						173	404.377
						172	406.325
						172	405.673
						168	405.002
						169	404.512
						168	406.105
						170	403.618
						172	407.04
						172	407.747
						170	406.02
						173	405.757
						172	407.165
						173	404.1
						169	405.6
						170	403.128
						172	407.713
						171	407.882
						168	406.408
						172	406.268
						169	407.733
						171	409.068
						169	411.277
						167	404.252
						167	410.273
						167	417.488
						164	413.288
						167	411.703
						168	419.943
						168	414.225
						167	413.795
						163	414.683
						167	411.23
						164	410.287
						159	412.523
						160	410.305
						160	411.79
						158	416.603
						156	412.782
						195	413.335
						158	420.703
						173	422.063
						147	421.183
						141	424.163
						140	421.593
						139	427.845
						169	431.935
						182	430.963
						156	438.748
						178	438.037
						154	444.145
						171	434.682
						144	438.138
						130	435.428
						136	432.77
						145	429.337
						147	430.117
						137	428.685
						152	433.068
						125	424.653
						128	427.412
						142	428.622
						115	423.42
						119	427.122
						117	422.858
						125	421.712
						116	421.078
						134	417.127
						137	421.857
						128	421.775
						120	418.628
						131	425.648
						144	428.187
						123	431.49
						124	433.015
						128	429.322
						125	425.945
						110	427.622
						125	424.728
						107	427.193
						101	428.295
						101	426.812
						95	433.142
						93	430.397
						93	430.422
						93	429.912
						100	435.16
						90	434.94
						90	434.425
						93	440.858
						90	442.39
						87	451.233
						84	452.662
						85	462.71
						86	458.728
						93	463.543
						94	465.835
						96	466.468
						83	460.43
						86	468.595
						84	468.615
						87	462.327
						83	469.737
						83	470.333
						84	469.258
						81	476.823
						81	479.22
						78	474.918
						82	478.678
						80	476.358
						79	481.168
						84	477.47
						80	480.325
						80	477.987
						84	478.045
						79	479.9
						84	480.69
						79	476.757
						78	480.58
						80	484.717
						83	479.292
						80	482.89
						80	483.588
						83	485.117
						75	486.443
						76	480.997
						76	480.288
						75	476.697
						76	481.42
						75	481.287
						74	470.963
						74	477.963
						73	469.94
						72	468.158
						75	469.78
						73	464.705
						74	465.808
						72	462.047
						71	457.75
						73	460.87
						73	456.662
						72	456.45
						71	452.47
						70	455.503
						69	451.703
						74	443.983
						70	442.81
						72	442.482
						72	441.605
						73	442.348
						71	440.803
						71	438.312
						70	434.622
						71	432.53
						71	434.938
						72	429.378
						73	430.183
						69	425.647
						71	417.395
						73	417.235
						74	417.057
						72	415.462
						71	413.963
						71	410.432
						72	411.897
						73	409.482
						70	408.393
						72	405.542
						70	401.093
						73	403.143
						72	398.575
						75	400.208
						71	399.803
						73	397.438
						75	395.813
						74	394.947
						72	394.29
						73	390.512
						74	391.687
						71	394.133
						73	389.348
						72	389.745
						72	390.318
						72	391.117
						70	389.865
						71	390.655
						100	388.915
						80	385.988
						77	383.818
						82	383.507
						76	383.115
						72	384.99
						73	384.74
						73	383.593
						72	379.237
						71	383.18
						70	383.145
						72	383.612
						73	384.532
						71	379.245
						73	380.837
						74	379.295
						74	379.762
						70	380.922
						73	382.533
						71	381.367
						72	377.717
						70	376.62
						72	375.36
						72	374.783
						73	373.6
						73	373.742
						72	377.657
						74	376.898
						74	379.113
						73	377.99
						75	379.465
						74	382.618
						73	379.565
						74	377.483
						74	377.717
						72	376.57
						76	376.897
						72	377.142
						72	379.16
						73	376.087
						73	378.32
						74	378.988
						71	380.627
						73	374.168
						72	375.433
						74	374.61
						74	372.21
						75	374.323
						72	375.135
						75	373.713
						71	374.012
						74	372.123
						73	373.79
						72	374.993
						73	373.29
						72	376.653
						72	374.558
						72	375.408
						75	370.865
						74	372.252
						74	372.342
						74	371.995
						73	369.793
						73	373.527
						75	372.357
						74	374.9
						71	374.9
						73	372.667
						75	372.933
						72	372.708
						73	371.94
						73	369.472
						74	367.457
						75	370.203
						74	368.545
						72	366.138
						75	370
						72	368.492
						74	368.113
						72	368.643
						73	365.283
						73	368.73
						72	368.495
						72	366.162
						73	364.033
						74	364.447
						74	364.97
						73	363.623
						75	366.615
						72	366.725
						74	368.512
						72	368.058
						74	367.957
						73	367.298
						72	367.73
						74	366.225
						75	369.137
						77	368.187
						75	366.163
						73	366.88
						72	366.988
						73	365.87
						75	367.988
						73	364.85
						72	364.203
						72	364.728
						74	366.122
						75	365.695
						72	366.595
						74	367.453
						73	366.105
						74	366.315
						74	366.705
						72	365.502
						72	366.152
						73	365.273
						73	367.832
						74	367.588
						76	367.338
						74	364.893
						76	364.29
						74	365.822
						71	366.728
						72	368.388
						75	366.495
						73	368.253
						74	367.277
						72	368.287
						75	367.965
						75	369.612
						77	369.573
						75	366.943
						74	369.632
						75	368.305
						75	372.038
						76	372.745
						76	368.235
						75	372.505
						74	370.975
						76	369.722
						76	367.895
						74	369.282
						75	369.807
						73	370.535
						75	373.37
						74	373.303
						75	373.18
						73	370.905
						74	369.022
						73	372.308
						75	372.05
						76	371.97
						73	374.837
						77	373.267
						74	367.448
						73	372.35
						74	374.013
						74	370.843
						74	371.993
						75	371.757
						75	374.258
						75	372.81
						74	373.17
						75	374.05
						75	373.73
						75	373.793
						74	372.613
						76	373.295
						76	368.99
						72	369.018
						76	373.28
						76	374.888
						78	375.79
						74	375.648
						76	372.16
						75	370.028
						78	377.943
						75	376.968
						76	375.538
						74	378.527
						77	375.258
						80	375.395
						76	376.348
						77	377.392
						78	375.653
						76	373.782
						75	374.025
						75	375.703
						77	374.863
						76	373.537
						78	374.37
						75	370.815
						77	372.115
						76	374.378
						77	372.195
						77	376.628
						76	372.532
						75	372.515
						77	372.632
						77	370.33
						75	372.138
						77	372.367
						76	369.99
						77	371.443
						78	371.157
						74	372.758
						76	369.305
						76	370.99
						78	371.078
						76	372.308
						78	371.008
						77	372.62
						78	370.507
						78	372.142
						79	372.298
						78	374.728
						75	371.772
						80	372.062
						76	371.272
						78	372.333
						78	374.215
						76	370.455
						77	371.918
						78	372.68
						77	370.453
						80	371.498
						76	369.607
						78	371.503
						79	373.47
						80	373.69
						78	370.678
						77	373.955
						77	371.712
						80	371.073
						79	370.722
						77	370.117
						79	370.195
						77	369.69
						78	371.312
						77	371.888
						77	368.825
						76	371.705
						79	371.52
						78	371.74
						79	371.345
						79	372.633
						78	372.52
						78	374.392
						78	373.123
						80	372.83
						77	373.94
						76	373.64
						79	374.022
						76	373.973
						78	377.165
						75	375.318
						79	375.448
						78	376.963
						77	376.138
						77	374.922
						76	375.49
						77	379.515
						78	377.093
						79	375.418
						79	376.907
						78	376.73
						79	378.238
						78	378.013
						81	377.437
						79	376.792
						79	375.8
						78	376.257
						77	375.958
						79	376.905
						79	373.925
						79	375.372
						78	374.337
						78	376.768
						78	375.862
						81	374.107
						82	374.383
						80	373.147
						78	375.133
						80	373.062
						78	373.523
						79	371.892
						78	371.063
						78	375.145
						77	373.068
						78	373.992
						78	375.445
						78	375.593
						80	374.907
						80	380.04
						80	375.88
						80	375.785
						79	376.188
						80	375.503
						78	377.032
						81	378.387
						79	376.633
						81	382.465
						81	380.987
						80	378.538
						80	377.43
						81	379.055
						80	377.687
						77	379.913
						81	380.425
						80	379.612
						81	380.028
						81	381.872
						80	379.045
						83	382.682
						81	378.25
						81	376.847
						80	379.785
						81	378.7
						80	380.782
						81	380.683
						79	382.008
						78	384.007
						80	383.577
						77	382.033
						82	381.447
						80	382.587
						80	380.65
						81	381.242
						78	379.617
						80	381.018
						80	378.922
						81	380.812
						81	380.578
						81	381.013
						81	381.975
						81	379.8
						81	381.26
						79	382.282
						79	383.12
						80	380.92
						81	381.825
						80	379.768
						80	382.117
						80	382.128
						81	382.59
						81	384.803
						82	383.193
						81	384.067
						83	384.593
						84	382.495
						82	385.308
						82	383.725
						82	383.59
						80	384.69
						82	384.945
						84	385.672
						83	384.988
						82	382.35
						82	383.065
						80	386.49
						82	384.478
						83	386.547
						81	386.95
						82	385.542
						83	385.36
						83	385.347
						83	383.482
						84	385.553
						84	383.582
						83	385.835
						83	386.497
						87	386.35
						84	385.873
						80	385.843
						83	385.005
						82	387.325
						83	386.588
						82	385.48
						84	387.567
						85	386.182
						83	388.323
						83	387.39
						84	386.36
						83	387.648
						84	388.033
						84	390.177
						82	389.023
						83	389.987
						85	392.537
						85	391.133
						84	389.663
						82	390.558
						84	390.185
						83	389.577
						84	389.65
						83	389.48
						84	389.007
						83	387.73
						84	389.367
						83	391.622
						84	391.095
						82	392.655
						83	393.423
						86	393.218
						83	395.678
						83	395.465
						85	394.542
						83	394.875
						85	394.815
						83	394.275
						84	395.473
						87	393.427
						83	394.088
						84	394.213
						82	392.213
						84	392.44
						83	391.783
						83	392.772
						86	391.78
						83	393.01
						83	393.983
						85	393.133
						83	395.172
						84	394.815
						84	394.168
						83	394.388
						85	392.907
						83	394.03
						85	391.615
						85	391.015
						83	393.702
						84	394.273
						85	391.825
						85	393.585
						86	394.042
						85	392.827
						86	394.015
						84	394.673
						86	392.67
						85	394
						85	392.637
						85	393.838
						86	393.932
						85	394.695
						88	394.017
						83	395.108
						84	395.947
						85	394.848
						86	393.615
						88	394.127
						85	394.923
						86	399.797
						87	396.562
						87	397.143
						87	395.607
						86	395.533
						85	397.985
						86	395.478
						86	395.267
						85	395.312
						87	396.537
						89	398.837
						86	395.992
						88	398.028
						86	399.317
						87	400.362
						86	399.223
						85	398.703
						88	400.412
						85	401.783
						86	399.608
						86	399.712
						85	402.96
						89	401.08
						87	400.865
						86	398.682
						87	398.595
						86	400.272
						87	399.242
						86	400.647
						87	398.105
						85	400.773
						85	399.285
						87	397.877
						87	400.828
						86	399.983
						87	402.258
						87	400.308
						84	398.993
						88	399.922
						88	400.195
						88	400.585
						86	403.182
						86	400.822
						88	401.737
						87	401.752
						86	403.145
						88	402.43
						86	402.292
						87	401.243
						87	398.8
						86	398.247
						86	401.727
						87	399.992
						86	400.723
						88	400.987
						87	399.59
						86	399.698
						87	400.243
						88	400.28
						88	401.388
						88	400.283
						86	399.373
						86	399.892
						87	400.095
						87	401.16
						90	397.673
						88	402.087
						86	402.483
						86	400.785
						86	399.853
						86	400.593
						87	401.278
						88	402.463
						86	401.173
						88	401.823
						85	400.967
						90	402.728
						86	403.442
						86	404.748
						89	403.98
						89	402.612
						86	400.893
						87	403.523
						90	404.322
						87	405.628
						88	405.003
						87	404.908
						85	407.282
						88	405.758
						87	407.132
						86	407.34
						86	406.963
						88	408.722
						86	405.547
						88	409.423
						87	410.043
						86	408.523
						89	407.827
						89	406.11
						90	407.872
						90	409.598
						87	407.153
						89	408.392
						89	404.702
						89	405.198
						86	407.713
						87	405.858
						87	405.758
						88	405.318
						90	408.707
						89	411
						89	411.377
						89	412.077
						89	411.233
						88	410.732
						89	408.688
						88	410.508
						87	409.457
						87	411.117
						87	410.905
						88	409.8
						89	412.67
						90	412.555
						88	410.54
						90	408.835
						89	410.112
						89	409.947
						90	411.557
						91	411.607
						91	412.203
						87	412.388
						89	413.675
						90	413.917
						91	414.058
						89	412.853
						88	417.382
						90	415.54
						92	415.003
						90	412.602
						90	412.04
						90	415.06
						89	413.822
						89	411.87
						88	412.343
						89	412.727
						90	410.835
						89	412.048
						91	412.218
						93	410.64
						89	411.617
						90	418.272
						90	414.583
						90	411.52
						92	411.17
						91	412.235
						91	412.865
						90	416.91
						89	415.932
						91	414.097
						92	415.187
						90	412.063
						92	414.745
						92	412.883
						92	416.623
						90	416.625
						93	412.857
						91	413.253
						92	413.532
						91	415.28
						91	416.142
						90	415.638
						90	415.507
						90	414.102
						89	416
						91	415.377
						89	411.575
						90	416.77
						89	415.337
						89	417.013
						92	413.858
						90	414.88
						92	415.475
						90	413.098
						94	414.23
						91	413.06
						91	419.25
						90	416.942
						94	417.068
						92	416.648
						92	419.902
						93	415.513
						95	416.083
						93	414.893
						90	416.555
						93	418.797
						92	414.958
						93	417.872
						92	416.02
						92	418.127
						94	416.923
						91	417.88
						94	418.157
						93	418.813
						92	418.385
						90	419.038
						93	418.583
						94	418.073
						92	418.99
						91	420.77
						92	417.708
						93	416.733
						91	419.552
						92	419.163
						92	419.015
						91	419.51
						94	418.39
						92	419.263
						95	420.915
						91	419.448
						91	416.015
						90	419.582
						91	418.337
						93	416.747
						93	417.685
						92	420.425
						91	420.07
						92	418.733
						93	417.59
						89	415.362
						91	417.302
						94	415.21
						94	418.027
						94	417.577
						95	417.047
						92	417.765
						90	414.6
						92	419.732
						94	417.792
						94	420.503
						91	419.628
						93	421.533
						95	424.785
						93	424.607
						93	419.102
						92	420.118
						95	420.372
						94	418.167
						94	417.353
						93	421.032
						94	420.377
						96	424.548
						95	420.097
						93	421.255
						92	422.852
						96	418.133
						93	420.712
						92	419.772
						92	421.342
						94	419.82
						92	421.668
						93	423.04
						93	418.832
						92	420.003
						94	421.055
						93	419.49
						92	421.69
						91	421.892
						96	423.38
						93	423.672
						92	420.377
						94	420.785
						94	421.885
						95	424.133
						95	423.643
						93	423.027
						94	425.215
						94	424.982
						93	423.143
						93	422.683
						95	421.527
						94	425.07
						94	426.133
						96	423.358
						92	421.612
						92	420.853
						96	422.148
						94	423.09
						94	422.252
						96	422.585
						93	424.203
						97	421.448
						95	424.142
						97	421.767
						94	423.293
						92	421.683
						96	422.323
						95	421.31
						94	420.947
						93	423.403
						94	424.427
						94	425.333
						95	423.988
						96	425.688
						92	424.003
						96	425.06
						95	423.155
						93	424.185
						95	426.008
						95	423.805
						93	424.585
						94	422.542
						93	425.622
						94	421.942
						92	423.445
						95	425.65
						92	425.272
						95	420.718
						95	422.67
						96	424.588
						95	425.37
						94	426.205
						93	420.64
						97	418.497
						92	417.267
						93	421.957
						94	425.308
						92	423.95
						98	422.463
						95	422.892
						95	422.612
						94	421.338
						97	421.13
						97	422.395
						96	424.645
						94	426.797
						99	425.838
						95	425.562
						97	424.693
						96	425.913
						98	424.113
						94	424.392
						97	423.73
						93	424.303
						96	425.057
						96	426.893
						94	426.573
						94	423.827
						98	426.628
						94	423.217
						96	426.217
						96	425.068
						96	422.452
						95	423.788
						97	425.465
						95	425.048
						94	422.688
						95	421.495
						94	424.712
						94	425.162
						95	420.355
						94	421.795
						94	425.068
						95	426.33
						96	427.3
						96	429.133
						94	428.567
						97	426.547
						96	428.593
						95	425.978
						97	426.37
						94	425.457
						98	428.48
						95	424.057
						97	425.085
						98	425.143
						95	423.368
						98	424.72
						95	426.352
						98	425.903
						96	423.84
						94	425.65
						97	425.097
						95	427.268
						97	427.065
						95	426.643
						96	428.027
						98	428.755
						98	429.838
						97	425.977
						97	422.468
						96	426.855
						98	424.892
						95	427.102
						98	423.302
						98	427.677
						97	425.56
						98	429.847
						95	423.07
						97	430.212
						94	430.525
						96	424.678
						96	425.982
						95	426.505
						96	425.422
						96	426.267
						96	428.863
						96	425.687
						96	426.535
						94	421.562
						97	423.035
						96	422.952
						95	427.163
						95	422.387
						97	422.818
						96	421.255
						97	421.983
						96	425.985
						93	427.202
						100	418.897
						97	425.777
						97	425.485
						97	420.842
						99	422.533
						97	425.74
						96	425.675
						93	424.783
						93	423.668
						95	423.972
						97	422.987
						95	423.295
						96	425.358
						97	425.833
						96	424.653
						97	423.522
						99	424.94
						97	426.687
						95	429.518
						95	427.167
						97	423.535
						97	424.097
						96	424.928
						97	426.435
						97	430.468
						98	425.822
						97	427.482
						96	424.912
						98	424.597
						97	423.58
						95	424.207
						96	427.238
						98	427.737
						96	426.393
						97	423.9
						96	424.22
						99	425.688
						98	423.802
						97	424.957
						99	423.035
						98	425.042
						99	425.44
						98	425.86
						100	423.182
						98	422.848
						98	423.297
						97	422.7
						98	420.093
						96	420.98
						97	422.408
						98	425.872
						96	426.213
						98	426.793
						98	425.375
						98	423.275
						98	422.825
						98	424.172
						96	423.705
						99	422.58
						93	421.305
						97	421.692
						100	421.65
						97	422.555
						102	421.618
						96	421.78
						99	419.155
						96	423.12
						97	421.635
						99	425.163
						100	423.912
						98	421.19
						99	417.953
						98	423.925
						98	423.33
						98	421.312
						98	422.103
						96	424.292
						99	426.392
						98	423.332
						98	419.783
						98	421.722
						101	422.018
						101	422.567
						100	423.333
						101	424.355
						98	423.283
						97	420.165
						99	423.452
						98	424.752
						99	424.742
						99	425.34
						99	424.683
						100	419.565
						101	424.412
						102	419.798
						99	419.72
						100	424.01
						101	423.39
						101	422.013
						100	422.733
						101	422.998
						100	423.37
						98	421.513
						99	421.775
						98	422.65
						99	423.158
						100	419.145
						98	422.653
						100	422.408
						97	422.517
						99	419.473
						100	422.093
						99	420.583
						100	421.162
						99	420.392
						101	417.377
						101	420.452
						100	422.842
						102	421.152
						102	420.312
						100	418.348
						102	416.917
						99	415.652
						98	422.045
						99	426.487
						102	420.863
						102	423.425
						99	418.562
						102	419.225
						101	418.885
						101	419.655
						101	415.43
						102	412.602
						106	419.853
						102	420.603
						102	416.51
[truncated: 3,996 more rows]

## Sheet: Figure 4f
Figure 3f, now Figure 4f
Linescans from Kymograph above directly plotted and copied in ImageJ withwout data download:

## Sheet: Figure 5h
Figure 4h, now Figure 5h							Dia	Fluct		Dia	Fluct		Dia	Fluct
							0.026525	0.026525		0.209225	0.183125		0.196175	0.183125
							0.026525	0.039575		0.209225	0.222275		0.196175	0.196175
							0.026525	0.039575		0.209225	0.235325		0.196175	0.209225
							0.026525	0.157025		0.209225	0.235325		0.209225	0.209225
							0.196175	0.196175		0.222275	0.261425		0.209225	0.209225
							0.209225	0.209225		0.222275	0.274475		0.209225	0.222275
							0.209225	0.209225		0.222275	0.287525		0.222275	0.235325
							0.222275	0.209225		0.235325	0.287525		0.222275	0.235325
							0.235325	0.235325		0.235325	0.300575		0.222275	0.235325
							0.235325	0.235325		0.235325	0.313625		0.222275	0.235325
							0.235325	0.248375		0.235325	0.313625		0.235325	0.235325
							0.235325	0.248375		0.235325	0.313625		0.235325	0.235325
							0.248375	0.248375		0.235325	0.313625		0.235325	0.248375
							0.248375	0.261425		0.235325	0.326675		0.235325	0.248375
							0.248375	0.261425		0.235325	0.326675		0.235325	0.248375
							0.248375	0.261425		0.235325	0.326675		0.235325	0.248375
							0.261425	0.274475		0.248375	0.339725		0.235325	0.248375
							0.261425	0.287525		0.248375	0.339725		0.235325	0.261425
							0.261425	0.287525		0.248375	0.352775		0.248375	0.261425
							0.261425	0.313625		0.261425	0.352775		0.248375	0.261425
							0.261425	0.313625		0.261425	0.352775		0.248375	0.274475
							0.274475	0.313625		0.261425	0.365825		0.248375	0.274475
							0.274475	0.313625		0.261425	0.365825		0.248375	0.287525
							0.274475	0.339725		0.261425	0.365825		0.261425	0.287525
							0.274475	0.352775		0.261425	0.365825		0.261425	0.287525
							0.274475	0.352775		0.274475	0.365825		0.261425	0.300575
							0.274475	0.352775		0.274475	0.378875		0.261425	0.313625
							0.274475	0.365825		0.274475	0.391925		0.261425	0.313625
							0.287525	0.365825		0.274475	0.404975		0.274475	0.313625
							0.287525	0.378875		0.274475	0.404975		0.274475	0.313625
							0.287525	0.391925		0.274475	0.404975		0.274475	0.313625
							0.287525	0.404975		0.274475	0.418025		0.274475	0.313625
							0.313625	0.404975		0.274475	0.418025		0.274475	0.313625
							0.313625	0.431075		0.274475	0.418025		0.274475	0.326675
							0.313625	0.431075		0.274475	0.431075		0.274475	0.326675
							0.313625	0.431075		0.274475	0.444125		0.274475	0.339725
							0.313625	0.444125		0.287525	0.457175		0.274475	0.339725
							0.313625	0.444125		0.287525	0.457175		0.274475	0.365825
							0.339725	0.470225		0.287525	0.470225		0.274475	0.365825
							0.352775	0.470225		0.300575	0.496325		0.274475	0.365825
							0.391925	0.509375		0.300575	0.496325		0.274475	0.365825
							0.418025	0.561575		0.300575	0.522425		0.274475	0.391925
							0.444125	0.587675		0.300575	0.535475		0.287525	0.404975
							0.470225	0.665975		0.313625	0.535475		0.287525	0.431075
								0.679025		0.313625	0.574625		0.287525	0.444125
								0.705125		0.313625	0.587675		0.287525	0.457175
								0.835625		0.313625	0.613775		0.300575	0.496325
								0.887825		0.326675	0.613775		0.300575	0.548525
										0.352775	0.626825		0.300575	0.587675
										0.365825	0.665975		0.313625	0.600725
										0.365825	0.705125		0.313625	0.600725
										0.365825	0.705125		0.313625	0.600725
										0.365825	0.757325		0.326675	0.613775
										0.378875	0.940025		0.326675	0.665975
											0.966125		0.326675	0.665975
											0.966125		0.352775	0.679025
											1.03137		0.365825	0.731225
											1.13577		0.365825	0.744275
											1.25323		0.365825	0.835625
											1.93182		0.391925	0.887825
											2.62348		0.444125	0.966125
														1.17492

## Sheet: Figure 5f
Figure 4f, now Figure 5f							0 min red	0 min gray	10 min red	10 min gray
							10.308	51.343	5.628	16.758
							11.594	54.95	5.78	19.453
							11.348	52.277	5.029	20.483
							11.16	51.299	4.756	15.07
							10.616	49.034	4.344	17.628
							7.982	36.187	3.155	16.963
							6.832	39.876	2.524	12.568
							9.056	49.446	3.584	18.203
							10.075	49.002	4.017	20.501
							11.16	60.874	8.281	24.914
							10.198	55.893	7.288	29.098
							7.362	43.227	4.684	22.043
							7.968	38.904	3.746	15.905
							10.592	46.051	4.764	19.384
							8.924	46.306	5.101	17.967
							8.476	41.656	3.289	20.512
							6.754	30.477	2.896	13.733
							4.536	23.227	2.146	11.081
							4.207	29.925	2.215	12.568
							5.722	30.147	2.732	14.629
							5.037	23.505	3.381	10.068
							3.416	18.626	2.903	9.697
							4.008	18.549	1.702	8.035
							4.797	25.922	2.396	9.41
							4.704	33.306	2.726	11.944
							7.086	37.979	2.972	16.004
							7.517	46.506	2.75	13.386
							9.921	64.801	2.317	14.189
							11.428	76.251	3.271	19.049
							17.319	100.636	5.065	30.918
							25.082	134.182	6.864	36.199
							28.129	163.996	9.092	46.066
							35.184	182.685	9.996	53.12
							44.337	217.709	9.349	54.874
							44.897	239.756	11.764	67.891
							46.11	251.75	18.291	77.86
							53.229	276.062	19.424	112.217
							60.158	278.946	19.062	129.089
							65.008	269.538	26.767	135.387
							76.785	272.292	38.465	129.415
							59.551	281.787	40.898	129.593
							49.314	279.303	28.754	121.362
							48.868	273.85	20.905	110.173
							52.658	274.662	25.536	127.802
							57.609	287.599	36.192	137.717
							72.983	274.736	31.498	178.423
							74.39	257.893	26.065	199.077
							53.411	244.178	22.659	162.719
							40.876	214.606	24.023	105.963
							35.954	167.324	23.517	67.047
							24.25	113.655	15.616	49.161
							19.518	99.102	13.988	56.521
							17.833	106.463	10.866	74.853
							19.415	108.603	11.201	72.235
							26.329	125.546	11.928	50.631
							31.157	165.432	12.502	48.076
							35.491	194.45	12.781	48.942
							42.719	221.564	15.756	56.774
							46.33	212.872	11.399	44.031
							47.865	204.426	9.862	39.82
							44.256	216.461	5.775	29.757
							45.834	218.697	7.445	28.627
							41.454	214.475	7.714	27.934
							44.438	216.624	7.632	29.7
							51.239	246.848	7.821	29.883
							53.024	268.041	10.184	42.819
							56.904	271.447	17.647	66.858
							64.849	276.536	15.817	83.343
							66.256	286.355	25.355	112.419
							80.511	370.04	34.364	129.865
							139.921	586.344	30.207	122.923
							197.168	682.864	29.089	132.755
							186.197	859.505	38.291	158.174
							227.422	1317.71	39.49	175.04
							303.305	1705.02	35.612	186.931
							280.992	1990.23	35.283	131.529
							189.976	1830.12	22.496	89.661
							122.363	1167.85	20.294	85.18
							81.441	604.631	21.531	89.334
							62.918	461.271	20.699	90.235
							59.643	475.446	21.782	86.717
							63.291	379.023	14.46	87.045
							61.069	307.692	22.13	116.24
							60.47	323.371	30.577	126.044
							85.401	368.736	49.257	187.307
							110.503	438.085	63.735	218.924
							131.898	503.92	63.982	182.996
							148.258	510.43	56.19	207.363
							202.741	630.909	50.218	184.983
							192.065	698.473	50.507	154.258
							104.665	509.263	57.223	153.944
							69.494	337.646	59.573	171.624
							72.834	316.261	49.535	153.615
							66.527	314.584	40.74	138.532
							82.627	313.496	30.998	129.433
							80.362	306.128	20.63	116.089
							65.339	325.025	18.546	130.832
							62.829	321.417	25.27	120.069
							55.677	309.278	24.26	154.003
							44.678	296.298	30.323	176.275
							47.787	275.601	43.866	203.075
							53.793	267.828	58.671	234.198
							58.782	306.4	57.264	243.324
							57.252	289.773	65.287	245.042
							69.085	240.959	88.998	288.912
							88.103	236.241	75.606	344.086
							101.416	278.323	46.582	241.316
							70.219	195.769	10.107	65.724
							15.789	48.612	0.821	6.623
							0.616	2.04	0	0.001
							0.007	0.134	0	0
							0.007	1.928	0	0
							1.443	36.843	1.087	7.98
							32.584	286.927	15.812	117.781
							159.163	646.089	65.824	432.276
							253.642	745.67	121.006	605.295
							212.459	696.376	252.029	710.407
							150.293	623.621	379.337	849.089
							139.905	585.587	587.207	756.721
							185.681	636.045	774.86	703.442
							336.205	747.291	593.606	714.259
							430.304	782.927	384.908	629.934
							396.807	824.623	334.952	684.318
							386.33	811.714	283.207	724.688
							414.863	835.848	286.913	783.523
							390.616	924.575	272.637	783.833
							469.69	1023.55	275.146	793.304
							490.476	1202.2	237.025	677.46
							334.838	1189.41	168.3	472.026
							184.05	908.949	160.927	382.818
							123.598	679.891	176.364	406.583
							119.591	677.513	135.792	432.086
							118.106	758.526	90.796	399.918
							126.837	767.615	77.865	370.64
							147.039	674.807	72.668	420.499
							132.107	660.803	82.928	512.733
							143.333	718.461	79.748	617.581
							184.029	731.956	71.768	615.247
							253.22	711.198	100.239	630.596
							287.816	628.874	205.034	694.894
							223.194	549.268	255.745	742.229
							154.488	538.5	168.921	751.781
							137.545	481.344	123.898	660.794
							148.192	492.35	189.335	601.753
							142.464	504.393	259.725	775.7
							169.129	489.901	238.621	923.357
							189.833	584.159	178.953	779.468
							188.431	641.452	130.739	627.063
							215.721	618.077	116.452	607.44
							220.363	574.473	141.385	685.56
							200.976	649.029	183.55	649.849
							188.469	886.37	212.83	565.084
							191.62	1223.52	215.529	473.794
							193.922	1621.55	235.174	473.46
							194.528	1941.25	257.547	489.09
							264.241	2128.64	258.102	568.215
							342.815	2070.56	245.369	626.261
							314.091	1842.72	241.308	597.76
							255.236	1471.44	252.785	606.482
							239.034	1253.94	217.772	776.022
							232.85	1194.15	178.347	831.657
							237.265	1132.12	198.066	769.034
							219.174	1099.06	215.704	520.252
							197.404	1105.7	273.58	423.792
							202.861	1011.2	236.159	361.783
							217.395	775.896	133.965	355.114
							163.742	573.167	100.279	359.672
							115.682	517.771	96.609	357.462
							109.106	481.913	82.778	382.124
							128.056	465.714	74.655	496.771
							148.763	567.273	106.962	707.222
							142.558	636.246	249.26	912.046
							170.927	653.781	361.539	917.322
							186.931	655.79	302.922	667.77
							151.234	649.965	204.909	536.989
							104.565	596.689	183.325	420.591
							92.975	685.737	164.305	343.974
							103.286	728.538	109.627	306.526
							110.066	748.712	88.611	353.506
							135.092	872.364	119.769	408.849
							160.574	1022.73	135.444	402.075
							197.388	1248.67	115.504	376.386
							236.626	1296.66	108.392	442.822
							215.457	1125.78	124.263	488.426
							237.644	1048.75	108.584	537.302
							267.969	1017.41	78.445	539.387
							234.806	904.626	118.255	486.388
							215.075	1016.43	122.372	557.083
							212.505	1242.74	102.014	599.677
							181.953	1107.5	104.539	617.088
							138.716	871.904	142.182	695.559
							126.745	654.417	136.589	733.668
							130.571	536.554	127.649	772.041
							126.854	512.992	148.857	804.134
							135.83	546.953	199.889	937.746
							130.046	506.162	270.847	901.293
							112.908	476.85	366.489	789.338
							98.877	500.617	394.222	792.223
							90.569	525.284	325.863	945.463
							97.58	478.407	243.731	1054.08
							103.793	459.327	170.118	994.137
							104.083	493.685	135.504	711.33
							139.788	528.349	186.45	682.528
							213.669	701.55	243.092	818.374
							245.681	1129.1	231.816	854.803
							213.226	1454.29	173.679	674.604
							206.946	1134.69	119.22	423.999
							208.058	769.013	115.741	423.77
							205.623	831.338	156.486	637.853
							223.349	814.978	227.357	771.529
							205.94	677.685	304.321	884.251
							203.507	679.487	320.556	806.905
							249.95	809.791	251.034	709.465
							285.658	898.034	195.112	910.768
							249.91	915.052	188.187	1078
							229.382	918.427	203.854	1145.14
							253.841	1078.05	206.905	1137.32
							254.326	1310.65	185.734	1181
							278.13	1308.89	120.843	1186.18
							280.44	1188.12	127.948	1256.23
							253.257	1127.69	216.366	1387.87
							343.082	1250.49	245.865	1414.98
							431.459	1340.23	251.1	1257.99
							387.796	1341.83	229.634	1056.45
							389.575	1207.18	172.784	717.979
							403.725	987.371	180.137	609.654
							271.978	792.041	152.229	534.708
							169.353	670.543	139.247	525.183
							134.522	552.489	177.183	617.196
							107.904	533.596	192.135	678.478
							91.919	531.555	184.368	603.958
							100.764	504.41	186.145	573.888
							97.412	535.777	211.473	589.803
							92.581	602.766	229.655	512.011
							110.678	790.129	207.596	485.278
							159.112	965.409	156.896	541.954
							180.622	1000.12	107.734	722.309
							155.965	920.158	67.965	667.352
							146.983	780.65	72.289	461.348
							162.106	698.052	79.746	335.613
							162.159	621.772	64.547	313.908
							139.002	519.28	57	265.939
							130.091	470.087	61.344	243.281
							102.649	470.035	58.491	231.615
							109.75	466.483	51.758	243.616
							108.404	448.182	48.346	254.809
							117.912	434.471	58.171	257.325
							135.242	455.38	65.327	289.837
							145.462	477.836	69.125	329.989
							161.872	495.762	77.271	390.55
							204.51	524.469	95.577	480.232
							231.133	505.878	102.658	474.445
							204.132	558.958	108.469	408.126
							193.825	678.054	110.667	356.019
							171.853	760.937	110.31	353.209
							193.129	741.414	110.074	460.417
							212.634	673.675	109.871	521.765
							170.504	657.835	128.786	599.446
							128.606	696.551	171.064	703.916
							159.074	716.744	192.676	902.731
							159.127	724.416	195.666	1035.26
							147.08	719.719	191.351	1009.22
							206.788	704.18	175.861	783.116
							230.1	743.331	154.24	624.666
							215.416	799.5	143.948	596.536
							244.046	938.449	120.614	703.52
							280.17	1159.34	104.28	651.483
							212.549	1132.49	117.129	578.295
							189.332	820.722	144.137	544.691
							214.305	703.141	158.769	520.475
							179.371	663.856	202.975	535.968
							170.164	634.654	254.759	480.165
							145.163	626.452	278.566	517.189
							145.107	749.181	268.216	600.016
							181.922	1012.1	260.19	676.41
							199.938	1381.15	240.953	614.705
							214.719	1832.84	208.342	574.53
							289.414	2028.57	203.959	542.097
							344.471	2010.15	230.768	644.154
							340.04	2172.58	270.25	744.934
							325.682	2465.94	278.561	819.832
							292.788	2347.68	235.506	785.434
							256.032	2111.11	188.9	673.443
							217.753	1781.43	143.313	488.677
							195.706	1322.71	108.195	499.028
							144.04	988.826	99.626	567.259
							136.346	841.743	140.456	616.766
							217.133	879.191	162.328	704.349
							254.288	1017.55	191.334	731.046
							241.458	1174.39	259.753	744.647
							228.893	1264.96	297.773	841.116
							216.38	1097.29	341.016	1047.48
							205.749	941.416	346.41	942.553
							167.588	839.108	258.707	920.719
							186.889	801.265	196.78	954.394
							203.284	865.304	240.913	810.776
							171.538	1024.05	254.919	661.65
							196.334	957.071	144.292	488.014
							304.547	854.312	107.036	473.834
							442.295	1048.64	160.779	451.337
							591.674	1432.81	143.248	363.303
							659.929	1753.98	99.006	342.364
							660.945	1725.19	72.403	453.522
							532.418	1365.82	58.861	473.445
							322.655	940.941	64.02	335.879
							161.301	674.17	67.611	285.939
							115.448	571.143	56.254	258.773
							127.286	527.491	53.118	248.586
							107.043	549.767	41.195	246.803
							93.765	573.461	43.321	269.568
							118.19	628.568	38.97	316.591
							122.918	617.477	53.511	322.713
							170.222	614.148	72.596	289.595
							248.92	649.923	81.212	371.006
							266.868	722.84	110.721	572.719
							284.79	830.73	147.07	734.708
							381.485	978.914	164.309	878.637
							383.994	1138.2	189.928	956.901
							247.163	1131.86	231.017	898.784
							228.966	1092.11	230.482	922.689
							321.051	1116.89	167.937	913.051
							400.562	1165.62	121.136	774.015
							474.016	1322.47	94.562	722.817
							526.31	1505.73	78.394	614.719
							546.564	1612.45	78.563	507.979
							525.215	1513.69	85.582	460.946
							463.52	1445.18	98.962	462.995
							427.81	1360.08	79.558	518.541
							404.158	1185.95	69.989	530.085
							326.147	863.837	82.004	471.677
							213.446	570.365	90.946	437.636
							156.314	607.955	85.614	369.47
							138.616	694.708	60.868	310.373
							172.889	723.322	56.76	330.072
							206.527	855.726	52.833	446.126
							273.84	939.782	61.895	496.281
							357.334	1114.99	54.659	456.821
							323.22	1441.71	67.399	471.47
							243.515	1373.46	102.971	518.574
							238.379	1163.59	130.502	602.79
							250.182	888.99	110.802	549.521
							203.02	625.145	76.805	464.125
							144.906	553.788	69.593	390.805
							93.858	554.466	69.932	396.355
							90.23	585.471	77.183	338.362
							107.45	613.389	74.777	299.066
							117.78	572.938	58.197	271.115
							122.443	531.959	44.082	224.714
							129.795	519.944	40.878	202.884
							125.976	484.82	53.704	225.678
							116.329	510.71	50.484	239.644
							148.932	574.496	51.065	211.437
							169.531	609.393	60.936	192.46
							179.105	638.648	57.541	191.008
							177.244	628.96	46.896	229.084
							168.299	623.795	39.827	234.284
							160.53	625.677	42.739	211.491
							172.145	660.166	46.419	226.551
							157.26	743.043	48.019	229.553
							145.576	735.824	47.053	252.165
							124.399	653.756	56.496	248.189
							140.305	629.247	62.588	281.309
							164.625	605.647	64.079	378.278
							179.486	550.078	80.194	439.457
							170.935	619.461	78.815	522.124
							190.913	658	68.405	497.525
							222.936	592.944	66.127	452.383
							214.553	508.134	70.634	376.501
							218.578	473.592	65.802	303.672
							245.178	459.78	61.85	249.84
							215.805	428.217	58.497	201.574
							148.847	422.116	60.589	203.914
							158.79	418.086	65.083	186.557
							158.679	415.13	59.268	183.49
							127.749	438.353	57.002	157.173
							116.5	405.329	51.901	145.962
							107.211	411.963	50.8	158.074
							95.181	409.699	57.122	189.375
							94.947	380.813	54.218	196.393
							92.083	390.018	53.668	218.323
							85.824	426.944	66.562	234.074
							80.968	431.988	72.003	234.431
							99.464	434.068	70.243	262.577
							132.673	444.63	64.699	289.237
							151.006	477.813	56.733	269.81
							146.167	581.106	54.771	253.572
							188.109	675.203	47.167	249.199
							224.483	702.063	37.909	293.362
							222.064	760.803	38.186	230.843
							168.161	699.265	53.978	215.711
							129.333	583.366	76.059	244.605
							111.925	440.818	75.582	257.634
							108.491	414.058	68.338	241.316
							113.358	427.153	65.937	220.388
							116.527	440.193	61.841	207.507
							112.74	420.437	49.836	200.443
							110.46	400.137	37.04	185.051
							118.654	389.206	35.295	190.856
							127.446	392.484	47.409	264.221
							129.983	411.109	60.422	272.395
							123.782	438.608	44.416	241.116
							106.436	422.584	55.299	225.031
							95.667	399.529	60.38	213.634
							92.8	395.393	51.09	204.088
							97.57	385.331	47.727	227.696
							120.168	408.325	57.378	225.219
							125.81	430.611	64.5	234.576
							112.178	533.416	77.188	296.051
							109.251	756.225	97.359	356.067
							137.108	777.215	104.028	430.704
							158.486	734.594	97.096	393.279
							142.16	821.861	83.504	273.55
							116.035	854.928	82.127	224.921
							115.127	822.387	82.193	223.896
							95.741	707.418	62.528	246.501
							86.578	568.544	36.379	234.749
							108.468	490.913	40.187	261.153
							134.727	443.335	55.343	259.017
							122.734	397.167	62.426	235.54
							102.759	388.181	69.799	193.224
							87.808	384.57	58.99	189.741
							74.478	369.894	39.432	177.328
							75.73	387.763	42.904	181.777
							82.937	396.056	57.547	229.744
							77.346	400.159	70.475	238.652
							89.181	403.314	76.292	228.042
							105.453	391.482	66.027	188.751
							94.982	381.734	72.125	199.595
							74.652	415.541	76.609	220.112
							73.887	414.273	52.134	186.348
							93.506	408.448	36.136	181.985
							111.266	421.231	49.26	177.409
							105.374	473.124	42.943	191.944
							101.179	548.984	42.982	235.876
							115.207	661.597	63.868	350.031
							136.124	766.171	80.091	433.429
							195.041	889.955	84.144	351.914
							258.385	895.961	102.34	374.178
							253.622	731.311	110.106	360.41
							192.267	618.91	101.365	376.869
							146.496	616.471	100.124	415.946
							119.887	666.667	88.866	382.502
							134.003	676.045	82.89	421.732
							199.662	716.375	74.481	539.821
							226.822	781.581	86.164	658.439
							220.008	892.516	88.801	790.566
							186.224	873.758	78.09	872.793
							150.546	875.925	90.622	785.562
							154.917	1052.56	126.771	694.181
							181.674	1077.64	140.054	732.062
							194.595	826.343	109.454	642.928
							126.725	587.97	63.376	588.202
							93.422	447.207	63.423	522.393
							94.609	402.404	98.337	417.995
							96.742	445.713	116.408	367.95
							98.143	425.732	99.419	323.054
							106.644	405.55	98.012	292.142
							138.416	511.325	127.41	332.164
							142.646	622.064	154.341	387.268
							122.044	602.478	168.837	407.089
							132.238	580.656	124.815	312.876
							159.29	573.549	70.196	221.279
							160.446	517.632	62.286	188.717
							153.228	461.107	66.845	195.883
							147.113	510.451	62.741	182.721
							115.48	554.982	68.123	140.765
							83.651	472.476	50.622	112.293
							83.802	422.863	35.256	118.92
							100.443	432.305	34.661	127.362
							130.357	489.198	37.879	134.287
							148.326	514.658	39.128	163.607
							131.542	463.8	31.072	186.61
							108.033	406.207	42.979	182.283
							98.411	406.291	56.844	178.391
							84.337	408.374	58.58	191.02
							85.494	384.504	57.745	205.629
							89.566	388.308	52.471	206.068
							90.47	381.77	38.059	183.431
							82.628	405.308	41.202	189.413
							88.693	423.752	55.457	214.261
							91.983	394.602	48.29	197.08
							88.974	374.318	36.739	176.607
							108.119	369.083	30.635	153.662
							115.453	325.698	25.684	124.626
							87.534	291.208	24.567	154.617
							50.022	287.197	24.563	157.58
							43.447	293.359	24.027	152.539
							45.44	284.4	20.754	159.611
							41.26	266.609	23.679	169.027
							41.322	265.269	32.183	163.44
							45.208	308.666	36.76	184.076
							46.412	300.639	41.196	200.102
							49.287	282.595	36.858	211.946
							52.57	291.218	35.953	169.687
							65.462	354.558	30.499	139.778
							79.489	370.839	31.869	127.907
							73.832	343.191	32.734	125.026
							53.509	275.829	29.209	115.271
							41.372	248.529	33.497	118.095
							46.542	238.638	32.14	123.481
							46.78	220.027	25.95	133.569
							36.848	194.856	25.861	123.359
							33.545	204.22	30.056	124.891
							46.848	234.43	31.913	152.967
							58.556	261.441	32.517	181.386
							54.08	272.62	33.231	210.43
							57.048	283.138	34.213	195.246
							65.116	290.867	39.587	207.337
							59.294	299.936	43.801	216.591
							48.787	330.026	41.614	192.915
							48.275	347.85	35.762	160.622
							58.727	334.63	36.724	151.88
							74.611	317.65	42.119	161.584
							74.281	301.258	35.642	148.35
							57.094	268.139	24.505	128.198
							48.612	250.131	26.15	113.908
							44.862	232.103	29.503	109.321
							45.535	230.911	29.516	109.143
							45.898	226.569	25.426	105.969
							42.765	211.986	16.825	96.578
							36.626	210.65	17.546	96.325
							38.533	202.113	15.332	101.65
							39.409	224.944	20.141	99.806
							43.504	225.574	24.812	97.002
							46.542	228.395	24.771	95.896
							46.183	224.607	21.78	114.105
							47.328	228.454	21.603	127.22
							51.565	248.262	19.899	121.981
							54.528	246.897	22.451	128.58
							58.114	248.718	24.089	128.574
							56.399	256.467	22.143	122.462
							49.773	265.498	21.677	112.803
							47.682	271.238	26.495	107.737
							49.049	244.608	24.862	112.369
							54.698	220.934	31.588	136.609
							57.49	220.484	28.99	116.482
							56.165	229.673	25.177	104.727
							59.68	245.354	30.502	103.193
							58.288	265.639	36.287	114.243
							57.208	250.44	28.893	102.494
							57.719	237.009	23.924	102.658
							46.653	225.385	23.514	99.816
							41.72	223.616	24.292	86.494
							45.24	221.623	24.401	79.491
							47.339	206.551	22.032	99.571
							45.114	187.424	22.765	92.681
							46.714	181.835	28.998	98.647
							46.612	206.134	28.499	94.246
							43.888	195.584	25.446	91.305
							41.033	180.8	22.631	88.199
							36.941	183.402	23.052	98.57
							32.572	179.927	20.664	99.034
							37.307	185.833	25.965	86.928
							38.474	153.933	26.498	88.159
							31.29	124.553	19.982	82.92
							23.183	114.921	19.156	69.523
							23.355	130.258	21.938	75.965
							28.84	141.835	23.367	73.764
							35.79	165.695	23.363	87.501
							39.795	169.388	23.042	81.913
							41.264	177.99	18.644	72.471
							39.741	171.321	17.404	78.868
							41.452	187.433	20.736	93.423
							51.398	190.054	23.84	103.744
							57.749	200.15	21.758	109.786
							67.941	223.763	21.978	116.587
							62.329	224.111	26.315	116.526
							53.964	228.137	26.159	107.207
							50.203	236.371	23.246	110.694
							43.777	234.241	18.023	101.283
							44.606	230.413	22.187	111.407
							49.305	226.973	29.841	128.522
							48.653	227.157	40.9	119.857
							41.148	219.388	44.853	123.696
							39.453	199.307	31.91	124.572
							41.245	179.992	41.531	115.145
							40.212	179.775	39.863	116.236
							40.128	172.377	25.17	102.612
							34.782	171.686	18.872	97.058
							33.784	164.577	20.74	101.67
							32.155	171.374	26.74	104.596
							34.748	173.07	21.183	100.411
							32.994	165.259	23.247	94.898
							33.767	149.521	23.431	88.104
							32.836	153.307	21.425	80.564
							32.481	168.796	20.232	76.931
							33.789	169.948	18.628	71.857
							33.939	161.073	21.57	65.726
							37.375	164.121	17.923	66.941
							35.784	172.185	13.843	58.846
							32.884	170.833	10.764	62.707
							35.716	170.138	11.041	56.978
							39.119	173.806	13.343	58.504
							39.515	175.353	10.668	62.639
							40.36	172.454	15.731	53.983
							43.078	178.753	15.828	71.82
							44.838	192.815	16.902	77.124
							40.592	195.024	18.13	83.429
							43.683	189.579	16.544	63.515
							43.428	182.141	16.14	64.887
							41.296	175.825	16.533	68.62
							42.644	164.183	12.705	66.07
							47.757	169.446	13.007	66.631
							46.191	188.182	15.349	66.168
							42.39	195.215	15.958	66.769
							47.028	198.854	16.658	76.121

## Sheet: Figure 6d
Figure 5d, now Figure 6d					1 min	3 min	5 min
					3.17307	4.32241	4.62793
					3.16524	4.32484	4.62771
					3.17018	4.3195	4.62728
					3.17495	4.31532	4.62943
					3.17581	4.32507	4.62707
					3.17702	4.32322	4.62835
					3.1772	4.32601	4.63052
					3.18063	4.32355	4.61752
					3.17067	4.32508	4.62196
					3.1733	4.32439	4.62942
					3.17241	4.33217	4.62793
					3.17684	4.33462	4.62754
					3.16058	4.33496	4.629
					3.1741	4.32472	4.62516
					3.17273	4.32147	4.62856
					3.16725	4.32924	4.62708
					3.16929	4.32844	4.62155
					3.17257	4.32113	4.62516
					3.17461	4.32147	4.62623
					3.18166	4.32262	4.62494
					3.16261	4.31579	4.62302
					3.17152	4.31973	4.62409
					3.17427	4.33148	4.62538
					3.16416	4.30562	4.62878
					3.18079	4.32828	4.63263
					3.17053	4.32065	4.6224
					3.17228	4.33708	4.63603
					3.17581	4.3239	4.62879
					3.18066	4.34622	4.6288
					3.17753	4.33679	4.64331
					3.16438	4.32181	4.62176
					3.18062	4.33075	4.62858
					3.19694	4.33638	4.62579
					3.17021	4.3358	4.62386
					3.17034	4.32995	4.62837
					3.17009	4.32705	4.6258
					3.14876	4.3346	4.62815
					3.16087	4.33064	4.62837
					3.18149	4.31962	4.62409
					3.17599	4.32878	4.62817
					3.17411	4.33251	4.629
					3.17204	4.3253	4.62794
					3.1683	4.33075	4.62901
					3.16524	4.32158	4.62837
					3.17375	4.31833	4.62816
					3.18286	4.32633	4.62987
					3.17566	4.32263	4.62452
					3.16903	4.32355	4.62685
					3.16998	4.32273	4.6275
					3.16782	4.3261	4.6275
					3.15663	4.33005	4.62538
					3.17394	4.32727	4.62665
					3.17174	4.32286	4.62472
					3.17295	4.31498	4.62665
					3.17789	4.33088	4.62602
					3.17754	4.3274	4.61919
					3.1808	4.32355	4.62368
					3.17021	4.32948	4.62601
					3.16552	4.32355	4.62709
					3.17034	4.32518	4.62539
					3.17188	4.31648	4.62687
					3.16881	4.32715	4.62517
					3.17221	4.32262	4.629
					3.17276	4.32703	4.62219
					3.16833	4.32448	4.62242
					3.17634	4.31869	4.62475
					3.16725	4.32123	4.63114
					3.16751	4.31555	4.62709
					3.16199	4.32577	4.62326
					3.17126	4.32449	4.62749
					3.17263	4.32727	4.62964
					3.17142	4.32785	4.62559
					3.16779	4.32808	4.62047
					3.1726	4.32366	4.629
					3.15656	4.31973	4.6243
					3.17177	4.32622	4.6275
					3.17088	4.33146	4.62708
					3.17002	4.32831	4.62665
					3.1719	4.32855	4.62728
					3.17343	4.32529	4.62686
					3.1712	4.32738	4.62512
					3.17295	4.33169	4.62683
					3.17221	4.33006	4.63008
					3.17359	4.32078	4.62409
					3.1738	4.32588	4.62644
					3.1697	4.32471	4.61558
					3.1789	4.33273	4.62666
					3.17346	4.32518	4.63116
					3.1762	4.32286	4.62262
					3.17754	4.33146	4.62665
					3.17483	4.32054	4.62644
					3.17725	4.32344	4.62665
					3.17238	4.32262	4.63071
					3.17075	4.32692	4.62538
					3.17241	4.32343	4.62792
					3.17706	4.31973	4.62814
					3.17091	4.32553	4.62686
					3.17225	4.32878	4.62964
					3.16862	4.3232	4.63135
					3.16779	4.32529	4.62452
					3.17652	4.32808	4.62326
					3.17225	4.33088	4.62666
					3.17397	4.32216	4.62836
					3.17225	4.31602	4.62346
					3.17757	4.32727	4.63305
					3.18337	4.32635	4.63176
					3.17929	4.32472	4.62984
					3.17925	4.32054	4.62685
					3.17171	4.32437	4.62856
					3.17926	4.3261	4.62964
					3.17392	4.3181	4.629
					3.1765	4.33614	4.62434
					3.16634	4.32738	4.62944
					3.17088	4.33006	4.62604
					3.1772	4.32042	4.62902
					3.1712	4.32483	4.63264
					3.16814	4.32541	4.6258
					3.16239	4.33076	4.62753
					3.17327	4.32903	4.62944
					3.16097	4.33134	4.62582
					3.16142	4.32332	4.63048
					3.17308	4.32832	4.6262
					3.17599	4.31834	4.62559
					3.17479	4.32204	4.6256
					3.1683	4.32878	4.62539
					3.16712	4.32622	4.62112
					3.17327	4.32587	4.62624
					3.16132	4.32367	4.62435
					3.15919	4.32286	4.62392
					3.16862	4.31996	4.62093
					3.15762	4.32448	4.62347
					3.15635	4.32959	4.62176
					3.15938	4.32332	4.62388
					3.13624	4.32146	4.62197
					3.15819	4.31949	4.6256
					3.15921	4.31926	4.62326
					3.15519	4.31961	4.62453
					3.16227	4.32031	4.6241
					3.16947	4.32216	4.62475
					3.15596	4.32715	4.62409
					3.17582	4.32692	4.61223
					3.16621	4.32262	4.63006
					3.16998	4.32785	4.62451
					3.17427	4.33101	4.61965
					3.17856	4.32147	4.62665
					3.16844	4.3181	4.64375
					3.15989	4.33006	4.62325
					3.16261	4.32297	4.61961
					3.16741	4.32832	4.62114
					3.16912	4.32703	4.61516
					3.16314	4.32309	4.62172
					3.1717	4.32134	4.62684
					3.1741	4.32448	4.6222
					3.17142	4.31915	4.6299
					3.16168	4.31961	4.62731
					3.16212	4.33459	4.62814
					3.16742	4.33414	4.62366
					3.16569	4.3239	4.62345
					3.15627	4.32762	4.62752
					3.15335	4.32355	4.62433
					3.16363	4.32901	4.62519
					3.16674	4.33577	4.62517
					3.17429	4.33635	4.62559
					3.16912	4.33308	4.62434
					3.17188	4.33204	4.62368
					3.16398	4.33111	4.62305
					3.1657	4.33378	4.62263
					3.16415	4.3346	4.62347
					3.16793	4.33425	4.62559
					3.16062	4.33425	4.6275
					3.16539	4.33612	4.62432
					3.16903	4.33193	4.62494
					3.16775	4.33565	4.62665
					3.16693	4.33658	4.62347
					3.1681	4.33462	4.62432
					3.16884	4.32797	4.6241
					3.16265	4.32959	4.62219
					3.16398	4.33367	4.62453
					3.16998	4.32901	4.62623
					3.1705	4.33227	4.62326
					3.164	4.33821	4.62558
					3.16038	4.33332	4.62346
					3.16415	4.33134	4.62368
					3.17135	4.34159	4.62304
					3.16844	4.33319	4.62431
					3.17395	4.33076	4.6224
					3.16707	4.33729	4.62497
					3.15647	4.3374	4.62346
					3.15952	4.32959	4.62497
					3.16007	4.3325	4.62325
					3.16398	4.33285	4.62028
					3.1729	4.3339	4.62623
					3.16552	4.34124	4.6241
					3.17324	4.33519	4.62368
					3.16878	4.33694	4.62325
					3.17274	4.34149	4.62709
					3.16674	4.34057	4.62324
					3.17633	4.33963	4.62601
					3.16365	4.33892	4.62601
					3.16744	4.33554	4.6241
					3.16782	4.33494	4.62687
					3.16502	4.33576	4.62497
					3.16051	4.33775	4.62348
					3.16707	4.33904	4.62604
					3.16418	4.33414	4.62498
					3.15798	4.33321	4.62561
					3.16365	4.33554	4.62305
					3.17341	4.33517	4.62433
					3.17152	4.33611	4.62433
					3.16486	4.33717	4.62453
					3.17016	4.33926	4.62283
					3.16744	4.33729	4.62603
					3.16599	4.33192	4.62518
					3.15935	4.33718	4.62731
					3.16388	4.32971	4.62454
					3.16895	4.32262	4.62476
					3.16881	4.32622	4.62369
					3.16347	4.32948	4.62602
					3.17015	4.32878	4.62496
					3.15804	4.32274	4.62581
					3.16539	4.32925	4.62623
					3.15854	4.31694	4.62559
					3.17448	4.32518	4.62644
					3.16948	4.31938	4.62751
					3.16878	4.32878	4.62794
					3.16349	4.32738	4.62624
					3.17444	4.3232	4.62496
					3.17633	4.32622	4.62667
					3.16814	4.32008	4.62497
					3.16502	4.32066	4.62392
					3.16279	4.32797	4.62518
					3.17343	4.33053	4.62517
					3.17547	4.32925	4.62347
					3.17461	4.32495	4.62157
					3.16621	4.32587	4.62538
					3.17324	4.33239	4.62538
					3.16912	4.33215	4.62432
					3.16658	4.32658	4.62559
					3.17069	4.3254	4.62282
					3.16489	4.33134	4.62346
					3.17276	4.32483	4.626
					3.16861	4.33135	4.62432
					3.16621	4.3339	4.62496
					3.17187	4.32727	4.62559
					3.17311	4.32762	4.62325
					3.17684	4.33565	4.62666
					3.17514	4.3254	4.62497
					3.17514	4.32402	4.62327
					3.16776	4.3296	4.62645
					3.16365	4.32645	4.62219
					3.17257	4.33066	4.6224
					3.17582	4.32819	4.62432
					3.17221	4.32507	4.62412
					3.17222	4.32844	4.62306
					3.17256	4.32285	4.62474
					3.16817	4.33391	4.62581
					3.17685	4.32634	4.62496
					3.16742	4.32414	4.62498
					3.17411	4.31637	4.62392
					3.17413	4.31845	4.62157
					3.1669	4.32703	4.62113
					3.16948	4.32878	4.62623
					3.169	4.32924	4.62665
					3.17324	4.33006	4.62603
					3.16415	4.33321	4.62475
					3.17564	4.32506	4.62582
					3.17067	4.32751	4.62496
					3.16726	4.3289	4.62624
					3.16741	4.33064	4.62388
					3.17085	4.32542	4.62773
					3.1676	4.32077	4.62475
					3.16466	4.3275	4.62665
					3.17152	4.3282	4.62366
					3.1717	4.32565	4.62582
					3.17273	4.33215	4.62837
					3.16844	4.3275	4.62453
					3.17155	4.33018	4.62603
					3.16674	4.32437	4.62453
					3.16639	4.32472	4.62476
					3.16556	4.336	4.62326
					3.15852	4.32448	4.6254
					3.16707	4.3238	4.62688
					3.16553	4.32611	4.62346
					3.16193	4.33729	4.62537
					3.1669	4.33029	4.62303
					3.15874	4.32832	4.62475
					3.16082	4.31833	4.62494
					3.15715	4.32892	4.62199
					3.15849	4.33355	4.62325
					3.16677	4.32704	4.62518
					3.17257	4.31753	4.62646
					3.1596	4.32786	4.62562
					3.16087	4.32669	4.62176
					3.17804	4.31949	4.62454
					3.16879	4.31973	4.62559
					3.16148	4.32251	4.62326
					3.1683	4.3181	4.62668
					3.17362	4.3246	4.62624
					3.16418	4.321	4.62027
					3.16218	4.32565	4.62327
					3.17158	4.32297	4.62219
					3.1706	4.32135	4.62497
					3.16814	4.32425	4.62242
					3.16929	4.33566	4.62304
					3.16775	4.32994	4.62134
					3.17016	4.32565	4.62519
					3.16673	4.32216	4.62667
					3.15545	4.32972	4.62286
					3.15852	4.32739	4.62367
					3.14891	4.32437	4.6224
					3.16572	4.32146	4.62326
					3.16572	4.3217	4.62391
					3.15423	4.31926	4.6241
					3.16553	4.321	4.61835
					3.16884	4.32146	4.62303
					3.16728	4.3217	4.61749
					3.1645	4.31857	4.62411
					3.16484	4.32809	4.61923
					3.16089	4.32565	4.62262
					3.16352	4.32008	4.62474
					3.16212	4.32472	4.61816
					3.16913	4.32668	4.62261
					3.16367	4.32286	4.61878
					3.1683	4.32845	4.62198
					3.16881	4.32425	4.62581
					3.16332	4.31926	4.62412
					3.16164	4.32762	4.62346
					3.1683	4.3253	4.62665
					3.16998	4.32601	4.62559
					3.16638	4.32101	4.62176
					3.17016	4.32379	4.61707
					3.16314	4.32286	4.62009
					3.17084	4.32356	4.62456
					3.16795	4.32565	4.6158
					3.16795	4.32437	4.61816
					3.16981	4.32135	4.61558
					3.16349	4.32112	4.61881
					3.17021	4.32368	4.62305
					3.16066	4.32949	4.62858
					3.16398	4.32856	4.62537
					3.17037	4.31973	4.62453
					3.1719	4.3253	4.62475
					3.16983	4.32624	4.62178
					3.17188	4.32472	4.62475
					3.16234	4.32357	4.62923
					3.1712	4.32798	4.62434
					3.16305	4.32367	4.62197
					3.17139	4.32321	4.62325
					3.16661	4.32612	4.62557
					3.16776	4.32763	4.62367
					3.16109	4.32426	4.62175
					3.16122	4.32379	4.62155
					3.16199	4.32275	4.62155
					3.16432	4.33368	4.62176
					3.16548	4.32437	4.62241
					3.16793	4.32706	4.62496
					3.16634	4.32251	4.6222
					3.16243	4.32693	4.62346
					3.15201	4.32926	4.62113
					3.13567	4.3274	4.62113
					3.16375	4.32903	4.62282
					3.15839	4.32484	4.62238
					3.16814	4.32392	4.6224
					3.16626	4.32682	4.62346
					3.16215	4.32438	4.62217
					3.15733	4.32659	4.62238
					3.16228	4.32845	4.62048
					3.16148	4.3338	4.6258
					3.15722	4.32392	4.62175
					3.13316	4.32449	4.62643
					3.16281	4.32345	4.62579
					3.1597	4.32286	4.62389
					3.15715	4.32448	4.62581
					3.15647	4.32646	4.62007
					3.153	4.32355	4.62346
					3.1633	4.32634	4.62388
					3.15766	4.32321	4.62113
					3.16004	4.3217	4.62175
					3.15635	4.32518	4.6222
					3.15899	4.32054	4.62581
					3.15508	4.31463	4.62325
					3.16742	4.32124	4.62155
					3.16502	4.32217	4.62388
					3.16346	4.32379	4.62156
					3.16161	4.32868	4.62156
					3.15424	4.32193	4.62219
					3.16604	4.32309	4.62113
					3.16329	4.32402	4.62453
					3.16655	4.31764	4.62283
					3.16091	4.32274	4.62217
					3.16141	4.32332	4.62452
					3.16501	4.32181	4.62497
					3.17328	4.321	4.62456
					3.17324	4.3268	4.62456
					3.16571	4.32344	4.62263
					3.16792	4.32297	4.62325
					3.16348	4.32844	4.62496
					3.15832	4.32715	4.62346
					3.16656	4.32286	4.62264
					3.17085	4.32704	4.62113
					3.16998	4.32995	4.62624
					3.17053	4.32774	4.62391
					3.16347	4.32879	4.62518
					3.17032	4.32494	4.62283
					3.16638	4.32867	4.62326
					3.16696	4.32228	4.62178
					3.17413	4.32437	4.62285
					3.16795	4.32112	4.62475
					3.16656	4.32611	4.62455
					3.1633	4.3166	4.62774
					3.16861	4.32659	4.62242
					3.16895	4.32518	4.62603
					3.16192	4.32402	4.62178
					3.1767	4.32181	4.62199
					3.16553	4.32356	4.62327
					3.16758	4.32645	4.62369
					3.16776	4.32425	4.62645
					3.1661	4.32448	4.62431
					3.17238	4.32205	4.62114
					3.17694	4.32728	4.62304
					3.15682	4.32588	4.62049
					3.16638	4.32879	4.62283
					3.16261	4.33578	4.62304
					3.17445	4.32728	4.626
					3.1676	4.33042	4.62304
					3.16607	4.32345	4.6241
					3.16983	4.33008	4.62174
					3.17204	4.32437	4.62172
					3.16981	4.33053	4.62431
					3.1813	4.32182	4.62112
					3.18353	4.32775	4.62093
					3.17445	4.3303	4.62498
					3.17343	4.33276	4.62286
					3.17239	4.32648	4.62498
					3.18062	4.3309	4.62394
					3.17244	4.32868	4.62157
					3.16492	4.32775	4.62305
					3.16689	4.32054	4.62091
					3.16844	4.32717	4.62028
					3.17206	4.32379	4.6224
					3.16709	4.32938	4.62325
					3.15534	4.32634	4.62134
					3.16501	4.32834	4.62262
					3.16604	4.32193	4.62305
					3.16947	4.32019	4.62326
					3.17118	4.3188	4.62327
					3.17018	4.32623	4.62455
					3.16501	4.31683	4.6254
					3.16709	4.32066	4.62115
					3.16724	4.32786	4.62412
					3.16215	4.33007	4.62114
					3.16279	4.31752	4.62411
					3.15559	4.32031	4.62305
					3.16775	4.32274	4.62007
					3.16535	4.32193	4.62371
					3.16539	4.3231	4.62009
					3.1693	4.31289	4.62071
					3.15987	4.32206	4.61944
					3.16126	4.32621	4.61966
					3.15473	4.32601	4.62283
					3.16981	4.32717	4.62434
					3.1645	4.32774	4.61816
					3.17015	4.32704	4.62114
					3.17171	4.32738	4.61966
					3.1705	4.32891	4.62305
					3.17341	4.32878	4.62028
					3.17342	4.32914	4.62392
					3.17017	4.32425	4.62073
					3.16913	4.32845	4.61945
					3.17067	4.32704	4.62091
					3.16535	4.32171	4.62115
					3.15559	4.33181	4.62474
					3.15438	4.32379	4.62115
					3.16158	4.3232	4.61924
					3.17187	4.32449	4.62051
					3.16552	4.32402	4.61988
					3.15078	4.32972	4.61966
					3.15852	4.33147	4.61963
					3.16707	4.32613	4.619
					3.16504	4.33053	4.62156
					3.1621	4.33169	4.61988
					3.15473	4.32239	4.61648
					3.16093	4.32437	4.62263
					3.16827	4.32727	4.62027
					3.17069	4.3246	4.6241
					3.16128	4.32251	4.62071
					3.1693	4.326	4.61816
					3.17053	4.32809	4.61583
					3.16623	4.3253	4.62348
					3.17274	4.3261	4.62795
					3.16621	4.32601	4.62199
					3.15696	4.32437	4.62156
					3.16552	4.32739	4.62752
					3.15545	4.32913	4.61371
					3.15498	4.32518	4.6165
					3.16588	4.32239	4.62752
					3.1712	4.32959	4.62093
					3.16301	4.33332	4.6303
					3.16675	4.32832	4.62051
					3.16912	4.32808	4.63414
					3.17893	4.32216	4.62945
					3.15592	4.32204	4.62092
					3.1621	4.32274	4.62093
					3.16626	4.32622	4.6201
					3.16571	4.32483	4.6269
					3.16278	4.32808	4.62498
					3.16227	4.32575	4.62625
					3.16056	4.32517	4.62946
					3.15833	4.32367	4.61585
					3.16707	4.32785	4.6256
					3.15678	4.32832	4.62603
					3.15373	4.32773	4.62389
					3.16332	4.32496	4.62241
					3.16312	4.32785	4.62007
					3.16175	4.32867	4.62625
					3.17051	4.32332	4.62624
					3.15695	4.32727	4.62135
					3.16484	4.32878	4.62008
					3.16981	4.32542	4.62114
					3.16776	4.32448	4.61902
					3.16316	4.32856	4.62454
					3.16158	4.32657	4.62348
					3.16089	4.32565	4.62071
					3.16365	4.32344	4.62305
					3.16364	4.32309	4.62306
					3.16518	4.32402	4.62283
					3.15987	4.32576	4.62794
					3.16623	4.32228	4.62857
					3.16741	4.32275	4.62307
					3.16212	4.32332	4.62327
					3.16382	4.32797	4.62263
					3.16575	4.32008	4.62093
					3.16296	4.32601	4.62391
					3.17187	4.32437	4.62072
					3.16793	4.32797	4.62241
					3.16093	4.32495	4.62241
					3.16432	4.32402	4.62264
					3.1712	4.32217	4.62283
					3.16164	4.32565	4.62369
					3.16689	4.32728	4.6205
					3.16314	4.33217	4.62008
					3.16674	4.32333	4.62263
					3.16691	4.33321	4.62477
					3.16141	4.32565	4.62369
					3.16776	4.32961	4.62519
					3.17138	4.32659	4.62262
					3.16227	4.32669	4.62518
					3.15749	4.32356	4.62156
					3.15938	4.32112	4.6222
					3.16161	4.3266	4.62309
					3.16449	4.3288	4.62389
					3.15715	4.32426	4.62179
					3.15713	4.32553	4.62285
					3.1522	4.32216	4.62477
					3.16621	4.32634	4.61861
					3.15236	4.32054	4.61989
					3.16415	4.32738	4.62348
					3.158	4.32124	4.62815
					3.17119	4.32622	4.62518
					3.16261	4.32309	4.62412
					3.16415	4.3232	4.62497
					3.16295	4.32309	4.62199
					3.16642	4.32529	4.62581
					3.16912	4.32135	4.62539
					3.15746	4.32228	4.62498
					3.16729	4.32448	4.6271
					3.16742	4.32402	4.62541
					3.1719	4.32263	4.62394
					3.17138	4.32715	4.61516
					3.16296	4.3253	4.62327
					3.16466	4.32564	4.62477
					3.16226	4.32135	4.62497
					3.16347	4.32542	4.62519
					3.16089	4.32669	4.62859
					3.16363	4.32529	4.62518
					3.16432	4.32495	4.62433
					3.16278	4.32762	4.62347
					3.15317	4.32622	4.62285
					3.15952	4.32564	4.61989
					3.16261	4.32901	4.62158
					3.16005	4.32645	4.62476
					3.17238	4.32658	4.63309
					3.16659	4.32135	4.62412
					3.16093	4.32542	4.62496
					3.16278	4.32088	4.62028
					3.15729	4.32565	4.62371
					3.16021	4.32855	4.62561
					3.16521	4.32751	4.62477
					3.16811	4.31857	4.62519
					3.16553	4.32529	4.61924
					3.15062	4.32447	4.62242
					3.16382	4.3275	4.62689
					3.1657	4.32901	4.62775
					3.17532	4.32367	4.6269
					3.1623	4.32286	4.62455
					3.16501	4.3232	4.6301
					3.16021	4.33238	4.62668
					3.15404	4.3239	4.62775
					3.16878	4.32402	4.62775
					3.16192	4.3268	4.62371
					3.16141	4.3268	4.62371
					3.15784	4.32703	4.62712
					3.15558	4.33554	4.61945
					3.16775	4.33112	4.62753
					3.16433	4.33658	4.62945
					3.17017	4.33449	4.62625
					3.16912	4.32808	4.62199
					3.16092	4.33754	4.62625
					3.16398	4.3289	4.62517
					3.1676	4.32471	4.6286
					3.15903	4.33239	4.62689
					3.16828	4.32564	4.62647
					3.1589	4.3304	4.62775
					3.16415	4.32856	4.62584
					3.17359	4.33262	4.62713
					3.16621	4.32019	4.62777
					3.17153	4.32564	4.63095
					3.16707	4.32716	4.62966
					3.16827	4.33192	4.6269
					3.16483	4.32808	4.63201
					3.15627	4.32891	4.62264
					3.17118	4.3246	4.62559
					3.17462	4.32854	4.62583
					3.16244	4.32633	4.62627
					3.16107	4.33121	4.6271
					3.16313	4.32541	4.6288
					3.16058	4.33192	4.62667
					3.16089	4.32936	4.62498
					3.1657	4.331	4.62689
					3.17153	4.32542	4.63116
					3.17102	4.32355	4.62603
					3.16947	4.32738	4.62476
					3.17359	4.32831	4.62777
					3.16828	4.33111	4.62754
					3.17673	4.32598	4.62754
					3.16038	4.33344	4.62796
					3.16313	4.3225	4.6284
					3.16038	4.32645	4.625
					3.15661	4.32762	4.63606
					3.16314	4.32738	4.62945
					3.15874	4.32529	4.62731
					3.16398	4.32785	4.62965
					3.17067	4.32855	4.62775
					3.1753	4.3297	4.6286
					3.17212	4.33357	4.62521
					3.16073	4.32554	4.62456
					3.15404	4.32703	4.62819
					3.16432	4.33017	4.62582
					3.16486	4.33215	4.62711
					3.16432	4.31938	4.62459
					3.16638	4.32727	4.62691
					3.16586	4.32449	4.62691
					3.17548	4.32717	4.62667
					3.16587	4.32425	4.62647
					3.16486	4.3275	4.62306
					3.17067	4.3282	4.62518
					3.17015	4.32436	4.62197
					3.17187	4.32646	4.6286
					3.17221	4.32298	4.62732
					3.16449	4.32669	4.62137
					3.15939	4.32937	4.62091
					3.16055	4.32763	4.62453
					3.1551	4.32809	4.62666
					3.15763	4.32844	4.6258
					3.17101	4.32786	4.62326
					3.16089	4.32717	4.62261
					3.17051	4.32717	4.62027
					3.15185	4.32787	4.62475
					3.16278	4.32518	4.61985
					3.15113	4.32821	4.62326
					3.16604	4.32158	4.62391
					3.16947	4.32587	4.62326
					3.15494	4.32321	4.62026
					3.16228	4.3202	4.62306
					3.17513	4.32589	4.62411
					3.16775	4.32938	4.62028
					3.17033	4.32264	4.62239
					3.17359	4.32158	4.6226
					3.16677	4.32866	4.62004
					3.15737	4.32916	4.62387
					3.16948	4.32983	4.62346
					3.17462	4.3188	4.62345
					3.16776	4.32624	4.62282
					3.16056	4.32984	4.62538
					3.17067	4.33006	4.62432
					3.17101	4.33287	4.62134
					3.16279	4.33113	4.62154
					3.17429	4.33706	4.62517
					3.17292	4.32727	4.62773
					3.16078	4.32775	4.6224
					3.16742	4.32925	4.62453
					3.17856	4.32738	4.62731
					3.16046	4.32239	4.62134
					3.16091	4.32554	4.62327
					3.16117	4.32773	4.62306
					3.16422	4.32821	4.62603
					3.16332	4.3267	4.62391
					3.15702	4.32159	4.62157
					3.1556	4.32902	4.61836
					3.16451	4.32869	4.62774
					3.15772	4.32448	4.6241
					3.16844	4.33193	4.62581
					3.1645	4.33018	4.62838
					3.15088	4.33123	4.62518
					3.15594	4.32821	4.62665
					3.15905	4.33216	4.62581
					3.16846	4.32844	4.62581
					3.16486	4.33239	4.62198
					3.15338	4.32994	4.62263
					3.1729	4.33088	4.62539
					3.17239	4.32994	4.62156
					3.16707	4.33101	4.62412
					3.16658	4.32785	4.62646
					3.16775	4.3232	4.62245
					3.16673	4.32588	4.62265
					3.16879	4.32774	4.62306
					3.16263	4.33041	4.62477
					3.1712	4.331	4.62329
					3.16912	4.33321	4.62137
					3.17294	4.33332	4.62073
					3.16432	4.32657	4.62497
					3.17805	4.32762	4.62157
					3.16811	4.32948	4.62114
					3.16073	4.32738	4.62369
					3.17067	4.32715	4.62242
					3.16483	4.32727	4.62412
					3.16055	4.3253	4.62604
					3.16639	4.3289	4.62283
					3.15731	4.3275	4.62305
					3.15936	4.32703	4.63006
					3.15629	4.32727	4.62836
					3.15354	4.33052	4.62369
					3.16329	4.32552	4.61886
					3.16193	4.32576	4.62557
					3.16621	4.32774	4.63092
					3.17341	4.32889	4.63094
					3.16709	4.32367	4.63072
					3.16587	4.3268	4.62412
					3.164	4.32321	4.62497
					3.16042	4.33064	4.62431
					3.15987	4.32519	4.62581
					3.16265	4.33111	4.62134
					3.16355	4.33205	4.6209
					3.15389	4.33066	4.62175
					3.1719	4.33217	4.6273
					3.16398	4.32703	4.62134
					3.17067	4.33111	4.6273
					3.164	4.33122	4.6271
					3.16521	4.32703	4.62561
					3.15354	4.32158	4.62454
					3.16844	4.32448	4.62645
					3.16724	4.32553	4.62645
					3.16148	4.32785	4.62582
					3.16725	4.3275	4.62262
					3.16398	4.32634	4.62497
					3.16518	4.32855	4.62581
					3.18303	4.32971	4.6241
					3.17341	4.32077	4.62539
					3.16844	4.32472	4.62774
					3.17069	4.32181	4.62116
					3.17325	4.32252	4.62349
					3.16673	4.31927	4.62434
					3.16674	4.32125	4.62413
					3.16724	4.32298	4.61924
					3.16212	4.32345	4.62581
					3.15439	4.32333	4.62028
					3.15473	4.32286	4.62433
					3.16107	4.32159	4.62477
					3.16484	4.31857	4.62371
					3.15403	4.32658	4.62072
					3.15197	4.32437	4.62283
					3.15044	4.32438	4.62581
					3.15631	4.32832	4.62475
					3.15389	4.32622	4.62411
					3.15209	4.32205	4.62538
					3.15543	4.32844	4.62411
					3.16261	4.32681	4.6256
					3.16243	4.32483	4.62666
					3.16965	4.326	4.62497
					3.16999	4.32808	4.62559
					3.16981	4.32845	4.62199
					3.15575	4.33017	4.62965
					3.16878	4.32565	4.62859
					3.16073	4.32577	4.62753
					3.16312	4.32729	4.6256
					3.16183	4.33298	4.6271
					3.15925	4.33007	4.62883
					3.16177	4.32647	4.62283
					3.15491	4.32636	4.6256
					3.16128	4.32982	4.62815
					3.15868	4.32158	4.62497
					3.16261	4.32854	4.62646
					3.16038	4.32855	4.62499
					3.16227	4.32924	4.62392
					3.16123	4.32228	4.62265
					3.16878	4.32622	4.62604
					3.16433	4.32774	4.62476
					3.15768	4.32867	4.62411
					3.15989	4.32669	4.62391
					3.15428	4.32669	4.62347

## Sheet: Figure 6e
Figure 5e, now Figure 6e											1 min	5 min	10 min
											0.007	0.002	0.003
											0.014	0.053	0.003
											0.01	0.003	0.002
											0.009	0.0009658	0.003
											0.003	0.002	0.007
											0.016	0.003	0.002
											0.005	0.001	0.002
											0.008	0.003	0.001
											0.007	0.002	0.0007547
											0.007	0.001	0.009
											0.011	0.0005723	0.006
											0.006	0.002	0.002
											0.022	0.0008334	0.004
											0.012	0.001	0.003
											0.005	0.002	0.002
											0.003	0.007	0.002
											0.001	0.003	0.008
											0.013	0.017	0.004
											0.019	0.003	0.003
											0.005	0.004	0.005
											0.006	0.003	0.003
											0.011	0.002	0.003
											0.018	0.004	0.002
											0.013	0.001	0.006
											0.011	0.001	0.002
											0.009	0.042	0.0005146
											0.011	0.017	0.003
											0.002	0.015	0.001
											0.013	0.002	0.017
											0.009	0	0.003
											0.008	0	0.02
											0.002	0.004	0.001
											0.009	0.004	0.01
											0	0.008	0.002
											0.004	0.0007554	0.078
											0.006	0.0009466	0.0009451
											0.002	0.046	0.0006229
											0.007	0.003	0.003
											0.01	0.027	0.007
											0.011	0.004	0.002
											0.009	0.000396	0.0001142
											0.008	0.005	0.004
											0.015	0.0004348	0.004
											0.005	0.001	0.001
											0.014	0.002	0.001
											0.079	0.005	0.004
											0.012	0.002	0.006
											0.008	0.0007032	0.001
											0.013	0.001	0.002
											0.015	0.001	0.003
											0.008	0.005	0.003
											0.013	0.003	0.001
											0.008	0.007	0.001
											0.004	0.041	0
											0.005	0.002	0.002
											0.008	0.002	0.002
											0.008	0.003	0.003
											0.013	0.027	0.002
											0.014	0.021	0.002
											0.014	0.002	0.002
											0.012	0.001	0.002
											0.0004054	0.004	0.002
											0.016	0.002	0.002
											0.008	0.004	0.004
											0.01	0.02	0.005
											0.013	0.002	0.008
											0.007	0.002	0.002
											0.009	0.003	0.006
											0.019	0.002	0.001
											0.041	0.003	0.002
											0.019	0.005	0
											0.005	0.003	0.003
											0.012	0.007	0.003
											0.009	0.003	0.007
											0.017	0.003	0.005
											0.005	0.002	0.001
											0.004	0.004	0.005
											0.007	0.003	0.0008435
											0.017	0.002	0.026
											0.5	0.002	0.003
											0.018	0.002	0.004
											0.024	0.001	0.002
											0.013	0.001	0.0009534
											0.009	0.002	0.0007091
											0.006	0.0006416	0.001
											0.01	0.004	0.007
											0.004	0.002	0.017
											0.0007802	0.005	0.004
											0.01	0.0008348	0.002
											0.044	0.005	0.002
											0.004	0.009	0.002
											0.113	0.001	0
											0.003	0.003	0.001
											0.011	0.034	0.003
											0.04	0.016	0.0007758
											0.003	0	0.0008121
											0.011	0.01	0.007
											0.026	0.003	0.047
											0.006	0.005	0.002
												0.002	0.005
												0.001	0.001
												0.009	0.082
												0.0009995	0.003
												0.0009395	0
												0.001	0.058
												0.058	0.002
												0.004	0.002
												0.002	0.057
												0.0005625	0.009
												0.003	0.003
												0.064	0.0002693
												0.007	0.0008119
												0.002	0.002
												0.002	0.002
												0.009	0.002
												0.0008916	0.0007637
												0.0007826	0.005
												0.002	0.002
												0	0.001
												0.016	0.007
												0.003	0.006
												0.004	0.005
												0.005	0.003
												0.0007897	0.003
												0.002	0.002
												0.003	0.0009252
												0.001	0.002
												0.001	0.003
												0.002	0.003
												0.002	0.008
												0.002	0.0007767
												0.003	0.005
												0.002	0.004
												0.002	0.003
												0.032	0.002
												0.005	0.008
												0.003	0.001
												0.004	0.003
												0.002	0.003
												0.001	0.002
												0.058	0.006
												0.032	0.001
													0.003
												0.003	0.002
												0.001	0.008
												0.055	0.004
												0.003	0.004
												0.001	0.004
												0.003	0.004
												0.003	0.004
												0.002	0.004
												0.003	0.0006252
												0.002	0.008
												0.002	0.002
												0.001	0.002
												0.003	0.011
												0.003	0.003
												0.007	0.003
												0.003	0.001
												0.001	0.002
												0.002	0.002
												0.037	0.002
												0.002	0.004
												0.002	0.003
												0.002	0
												0.002	0.004
												0.004	0.054
												0.001	0.018
												0.004	0.003
												0	0.005
												0.009	0.0009064
												0.005	0.002
												0.009	0.003
												0.018	0.005
												0.014	0.003
												0.051	0.003
												0.002	0.005
												0.002	0.004
												0.003	0.002
												0.002	0.004
												0.003	0.004
												0.002	0.005
												0.014	0.002
												0.002	0.002
												0.007	0
												0.004	0.003
												0.074	0.004
												0.154	0.001
												0.009	0.0009175
												0.004	0.003
												0.029	0.034
												0.005	0.002
												0.011	0.002
												0.002	0
												0.042	0.008
												0.002	0.007
												0.003	0.003
												0	0.021
												0.052	0.004
												0.01	0.007
												0.0009685	0.019
												0	0.024
												0.035	0.002
												0.052	0.009
												0.0009035	0.003
												0.01	0.01
												0.007	0.013
												0.027	0.008
												0.001	0.079
												0.007	0.0004017
												0.007	0.039
												0.047	0.019
												0.002	0.002
												0.02	0.001
												0.032	0.002
												4.737e-05	0.058
												0.002	0.027
												0.001	0.016
												0.016	0.001
												0.003	0.044
												0.01	0.009
												0.019	0.01
												0.004	0.012
												0.006	0.061
												0.002	0.013
												0.002	0.006
												0.073	0.007
												0.004	0.023
												0.109	0.004
												0.017	0.001
												0.007	0.005
												0.0005299	0.004
												0.003	0.005
												0.012	0.004
												0.005	0.015
												0.026	0.047
												0.018	0.032
												0.002	0.07
												0.08	0.013
												0.067	0.008
												0.041	0.003
												0.004	0.003
												0.039	0.034
												0.007	0
												0.011	0.024
												0.002	0.008
												0.005	0.04
												0.0004862	0.003
												0.006	0.03
												0.027	0.004
												0.023	0.081
												0.076
												0.017	0.006
												0.005	0.021
												0.124	0.022
												0.002	0.008
												0.004	0.005
												0.014	0.021
												0.005	0.007
												0.006	0.022
												0.044
												0.003
												0.003
												0.003
